# Supplementary material for: μ-Oxido-bis­[bis­(penta­fluoro­phenolato)(η5-penta­methyl­cyclo­penta­dien­yl)titanium(IV)]
Source: Acta Crystallogr Sect E Struct Rep Online. 2011 Jul 30;67(Pt 8):m1147. doi: 10.1107/S1600536811029357 (PMC3212204; doi:10.1107/S1600536811029357)
Supplement: Supplementary file 1 [file e-67-m1147-sup1.cif]

##############################################################################
#                                                                            #
# This CIF contains the data in a paper accepted for publication in          #
# Acta Crystallographica Section E. It conforms to the requirements of       #
# Notes for Authors for Acta Crystallographica Section E, and has been       #
# peer reviewed under the auspices of the IUCr Commission on Journals.       #
#                                                                            #
# Full details of the Crystallographic Information File format               #
# are given in the paper "The Crystallographic Information File (CIF):       #
# a New Standard Archive File for Crystallography" by S. R. Hall, F. H.      #
# Allen and I. D. Brown [Acta Cryst. (1991), A47, 655-685].                  #
#                                                                            #
# The current version of the core CIF dictionary is obtainable from          #
# ftp://ftp.iucr.org/pub/cif_core.dic.                                       #
#                                                                            #
# Software is freely available for graphical display of the structure(s)     #
# in this CIF. For information consult the CIF software page                 #
# http://www.iucr.org/resources/cif/software.                                #
#                                                                            #
# This file may be used for bona fide research purposes within the           #
# scientific community so long as proper attribution is given to the journal # 
# article from which it was obtained.                                        #
#                                                                            #
##############################################################################
data_I
_audit_creation_method     SHELXL-97
_chemical_name_systematic
;
\m-Oxido-bis[bis(pentafluorophenolato)(\h^5^-\
pentamethylcyclopentadienyl)titanium(IV)]
;
_chemical_name_common     ?
_chemical_formula_moiety     'C44 H30 F20 O5 Ti2'
_chemical_formula_sum     'C44 H30 F20 O5 Ti2'
_chemical_formula_iupac     '[Ti2 (C10 H15)2 (C6 F5 O)4 O]'
_chemical_formula_weight     1114.48
_chemical_melting_point     ?
_symmetry_cell_setting     triclinic
_symmetry_space_group_name_H-M     'P -1'
_symmetry_space_group_name_hall     '-P 1'
loop_
    _symmetry_equiv_pos_as_xyz
    'x, y, z'
    '-x, -y, -z'
_cell_length_a     8.7472(17)
_cell_length_b     11.823(2)
_cell_length_c     12.923(3)
_cell_angle_alpha     112.00(3)
_cell_angle_beta     109.24(3)
_cell_angle_gamma     97.36(3)
_cell_volume     1120.6(4)
_cell_formula_units_Z     1
_cell_measurement_reflns_used     5069
_cell_measurement_theta_min     1.9
_cell_measurement_theta_max     28.30
_cell_measurement_temperature     293(2)
_cell_special_details     ?
_exptl_crystal_description     block
_exptl_crystal_colour     yellow
_exptl_crystal_size_max     0.12
_exptl_crystal_size_mid     0.10
_exptl_crystal_size_min     0.08
_exptl_crystal_density_diffrn     1.651
_exptl_crystal_density_meas     ?
_exptl_crystal_density_method     'not measured'
_exptl_crystal_F_000     558
_exptl_absorpt_coefficient_mu     0.485
_exptl_absorpt_correction_type     multi-scan
_exptl_absorpt_process_details     '(SADABS; Bruker, 2004)'
_exptl_absorpt_correction_T_min     0.94
_exptl_absorpt_correction_T_max     0.96
_exptl_special_details     ?
_diffrn_ambient_temperature     293(2)
_diffrn_radiation_type     MoK\a
_diffrn_radiation_wavelength     0.71073
_diffrn_radiation_source     'fine-focus sealed tube'
_diffrn_radiation_monochromator     graphite
_diffrn_measurement_device_type     'Bruker SMART 1K CCD'
_diffrn_measurement_method     'profile data from /omega scans'
_diffrn_detector_area_resol_mean     ?
_diffrn_reflns_number     12962
_diffrn_reflns_av_R_equivalents     0.0332
_diffrn_reflns_av_sigmaI/netI     0.0390
_diffrn_reflns_theta_min     1.86
_diffrn_reflns_theta_max     28.30
_diffrn_reflns_theta_full     25.50
_diffrn_measured_fraction_theta_max     0.907
_diffrn_measured_fraction_theta_full     0.997
_diffrn_reflns_limit_h_min     -11
_diffrn_reflns_limit_h_max     11
_diffrn_reflns_limit_k_min     -15
_diffrn_reflns_limit_k_max     15
_diffrn_reflns_limit_l_min     -17
_diffrn_reflns_limit_l_max     16
_diffrn_standards_number     ?
_diffrn_standards_interval_count     ?
_diffrn_standards_interval_time     ?
_diffrn_standards_decay_%     ?
_refine_special_details
;
Refinement of <i>F</i>^2^ against ALL reflections. The weighted <i>R</i>-factor
<i>wR</i> and goodness of fit <i>S</i> are based on <i>F</i>^2^, conventional
<i>R</i>-factors <i>R</i> are based on <i>F</i>, with <i>F</i> set to zero for
negative <i>F</i>^2^. The threshold expression of <i>F</i>^2^ >
\s(<i>F</i>^2^) is used only for calculating <i>R</i>-factors(gt) <i>etc</i>.
and is not relevant to the choice of reflections for refinement.
<i>R</i>-factors based on <i>F</i>^2^ are statistically about twice as large
as those based on <i>F</i>, and <i>R</i>- factors based on ALL data will be
even larger.
;
_reflns_number_total     5069
_reflns_number_gt     3892
_reflns_threshold_expression     I>2\s(I)
_refine_ls_structure_factor_coef     Fsqd
_refine_ls_matrix_type     full
_refine_ls_R_factor_all     0.0670
_refine_ls_R_factor_gt     0.0493
_refine_ls_wR_factor_gt     0.1280
_refine_ls_wR_factor_ref     0.1410
_refine_ls_goodness_of_fit_ref     1.027
_refine_ls_restrained_S_all     1.026
_refine_ls_number_reflns     5069
_refine_ls_number_parameters     423
_refine_ls_number_restraints     49
_refine_ls_hydrogen_treatment     constr
_refine_ls_weighting_scheme     calc
_refine_ls_weighting_details
         'calc w=1/[\s^2^(Fo^2^)+(0.0747P)^2^+0.3233P] where P=(Fo^2^+2Fc^2^)/3'
_atom_sites_solution_hydrogens     geom
_atom_sites_solution_primary     direct
_atom_sites_solution_secondary     difmap
_refine_ls_shift/su_max     0.000
_refine_ls_shift/su_mean     0.000
_refine_diff_density_max     0.283
_refine_diff_density_min     -0.342
_refine_ls_extinction_method     none
_refine_ls_extinction_coef     ?
loop_
    _atom_type_symbol
    _atom_type_description
    _atom_type_scat_dispersion_real
    _atom_type_scat_dispersion_imag
    _atom_type_scat_source
    'C' 'C' 0.0033 0.0016
                         'International Tables Vol C Tables 4.2.6.8 and 6.1.1.4'
    'H' 'H' 0.0000 0.0000
                         'International Tables Vol C Tables 4.2.6.8 and 6.1.1.4'
    'O' 'O' 0.0106 0.0060
                         'International Tables Vol C Tables 4.2.6.8 and 6.1.1.4'
    'Ti' 'Ti' 0.2776 0.4457
                         'International Tables Vol C Tables 4.2.6.8 and 6.1.1.4'
    'F' 'F' 0.0171 0.0103
                         'International Tables Vol C Tables 4.2.6.8 and 6.1.1.4'
_computing_data_collection     'SMART (Bruker, 2004)'
_computing_cell_refinement     'SAINT (Bruker, 2004)'
_computing_data_reduction     'SAINT (Bruker, 2004)'
_computing_structure_solution     'SHELXS97 (Sheldrick, 2008)'
_computing_structure_refinement     'SHELXL97 (Sheldrick, 2008)'
_computing_molecular_graphics     'ORTEP-3 for Windows (Farrugia, 1997)'
_computing_publication_material     'SHELXTL (Sheldrick, 2008)'
loop_
    _atom_site_type_symbol
    _atom_site_label
    _atom_site_fract_x
    _atom_site_fract_y
    _atom_site_fract_z
    _atom_site_U_iso_or_equiv
    _atom_site_adp_type
    _atom_site_calc_flag
    _atom_site_refinement_flags
    _atom_site_occupancy
    _atom_site_symmetry_multiplicity
    _atom_site_disorder_assembly
    _atom_site_disorder_group
    Ti Ti1 0.09529(5) 0.15447(4) 0.13341(3) 0.04162(14) Uani d . 1 1 . .
    O O1 0.0000 0.0000 0.0000 0.0441(5) Uani d S 1 2 . .
    O O2 0.1777(3) 0.1137(2) 0.26188(17) 0.0781(6) Uani d . 1 1 A .
    O O3 0.2933(2) 0.22063(19) 0.1261(2) 0.0754(6) Uani d . 1 1 A .
    C C1 0.0139(11) 0.3210(8) 0.2536(4) 0.0689(19) Uani d PD 0.824(8) 1 A 1
    C C2 -0.1240(12) 0.2120(9) 0.1862(9) 0.068(2) Uani d PD 0.824(8) 1 A 1
    C C3 -0.1767(11) 0.1821(8) 0.0620(7) 0.0561(16) Uani d PD 0.824(8) 1 A 1
    C C4 -0.0668(9) 0.2698(6) 0.0523(5) 0.0511(10) Uani d PD 0.824(8) 1 A 1
    C C5 0.0508(7) 0.3587(4) 0.1715(7) 0.0576(13) Uani d PD 0.824(8) 1 A 1
    C C6 0.1057(11) 0.3864(8) 0.3922(4) 0.143(4) Uani d PD 0.824(8) 1 A 1
    H H6A 0.0514 0.4471 0.4261 0.215 Uiso calc PR 0.824(8) 1 A 1
    H H6B 0.2211 0.4294 0.4154 0.215 Uiso calc PR 0.824(8) 1 A 1
    H H6C 0.1028 0.3239 0.4228 0.215 Uiso calc PR 0.824(8) 1 A 1
    C C7 -0.2140(9) 0.1381(8) 0.2349(8) 0.125(3) Uani d PD 0.824(8) 1 A 1
    H H7A -0.1457 0.1647 0.3198 0.188 Uiso calc PR 0.824(8) 1 A 1
    H H7B -0.2318 0.0486 0.1894 0.188 Uiso calc PR 0.824(8) 1 A 1
    H H7C -0.3211 0.1547 0.2260 0.188 Uiso calc PR 0.824(8) 1 A 1
    C C8 -0.3250(6) 0.0759(5) -0.0432(6) 0.095(2) Uani d PD 0.824(8) 1 A 1
    H H8A -0.4250 0.1038 -0.0549 0.142 Uiso calc PR 0.824(8) 1 A 1
    H H8B -0.3400 0.0040 -0.0259 0.142 Uiso calc PR 0.824(8) 1 A 1
    H H8C -0.3049 0.0518 -0.1162 0.142 Uiso calc PR 0.824(8) 1 A 1
    C C9 -0.0767(9) 0.2720(7) -0.0655(5) 0.0956(19) Uani d PD 0.824(8) 1 A 1
    H H9A -0.1191 0.1865 -0.1298 0.143 Uiso calc PR 0.824(8) 1 A 1
    H H9B 0.0339 0.3104 -0.0556 0.143 Uiso calc PR 0.824(8) 1 A 1
    H H9C -0.1513 0.3205 -0.0862 0.143 Uiso calc PR 0.824(8) 1 A 1
    C C10 0.1810(6) 0.4768(4) 0.2046(8) 0.118(3) Uani d PD 0.824(8) 1 A 1
    H H10A 0.1343 0.5475 0.2204 0.177 Uiso calc PR 0.824(8) 1 A 1
    H H10B 0.2136 0.4645 0.1380 0.177 Uiso calc PR 0.824(8) 1 A 1
    H H10C 0.2782 0.4940 0.2765 0.177 Uiso calc PR 0.824(8) 1 A 1
    C C1A -0.022(4) 0.282(3) 0.2591(15) 0.043(5) Uani d PD 0.176(8) 1 A 2
    C C2A -0.155(4) 0.189(2) 0.1539(19) 0.044(9) Uani d PD 0.176(8) 1 A 2
    C C3A -0.148(4) 0.201(3) 0.0513(14) 0.050(11) Uani d PD 0.176(8) 1 A 2
    C C4A -0.016(3) 0.309(2) 0.094(2) 0.037(5) Uani d PDU 0.176(8) 1 A 2
    C C5A 0.061(2) 0.3606(17) 0.224(2) 0.047(5) Uani d PD 0.176(8) 1 A 2
    C C6A -0.006(4) 0.304(3) 0.3866(18) 0.105(8) Uani d PDU 0.176(8) 1 A 2
    H H6A1 -0.0817 0.3510 0.4074 0.158 Uiso calc PR 0.176(8) 1 A 2
    H H6A2 0.1083 0.3520 0.4447 0.158 Uiso calc PR 0.176(8) 1 A 2
    H H6A3 -0.0332 0.2238 0.3882 0.158 Uiso calc PR 0.176(8) 1 A 2
    C C7A -0.288(3) 0.080(2) 0.139(3) 0.092(7) Uani d PDU 0.176(8) 1 A 2
    H H7A1 -0.2506 0.0669 0.2111 0.138 Uiso calc PR 0.176(8) 1 A 2
    H H7A2 -0.3035 0.0036 0.0693 0.138 Uiso calc PR 0.176(8) 1 A 2
    H H7A3 -0.3929 0.1007 0.1267 0.138 Uiso calc PR 0.176(8) 1 A 2
    C C8A -0.278(3) 0.122(2) -0.0793(15) 0.077(7) Uani d PD 0.176(8) 1 A 2
    H H8A1 -0.2424 0.1456 -0.1331 0.115 Uiso calc PR 0.176(8) 1 A 2
    H H8A2 -0.3850 0.1380 -0.0856 0.115 Uiso calc PR 0.176(8) 1 A 2
    H H8A3 -0.2894 0.0335 -0.1019 0.115 Uiso calc PR 0.176(8) 1 A 2
    C C9A 0.021(3) 0.357(2) 0.010(2) 0.076(7) Uani d PD 0.176(8) 1 A 2
    H H9A1 0.0339 0.2895 -0.0541 0.114 Uiso calc PR 0.176(8) 1 A 2
    H H9A2 0.1237 0.4262 0.0551 0.114 Uiso calc PR 0.176(8) 1 A 2
    H H9A3 -0.0704 0.3866 -0.0260 0.114 Uiso calc PR 0.176(8) 1 A 2
    C C10A 0.204(3) 0.4821(17) 0.310(2) 0.092(7) Uani d PDU 0.176(8) 1 A 2
    H H10D 0.1610 0.5542 0.3185 0.138 Uiso calc PR 0.176(8) 1 A 2
    H H10E 0.2883 0.4859 0.2784 0.138 Uiso calc PR 0.176(8) 1 A 2
    H H10F 0.2537 0.4832 0.3892 0.138 Uiso calc PR 0.176(8) 1 A 2
    C C11 0.2320(4) 0.0988(3) 0.3627(2) 0.0592(7) Uani d . 1 1 . .
    C C12 0.3854(4) 0.1761(3) 0.4611(3) 0.0705(8) Uani d . 1 1 A .
    C C13 0.4441(4) 0.1573(3) 0.5639(3) 0.0803(9) Uani d . 1 1 . .
    C C14 0.3539(5) 0.0620(4) 0.5728(3) 0.0799(9) Uani d . 1 1 A .
    C C15 0.2040(5) -0.0145(3) 0.4798(3) 0.0792(9) Uani d . 1 1 . .
    C C16 0.1435(4) 0.0036(3) 0.3765(3) 0.0714(8) Uani d . 1 1 A .
    C C17 0.4133(3) 0.2970(2) 0.1221(3) 0.0570(6) Uani d . 1 1 . .
    C C18 0.5478(3) 0.3887(3) 0.2276(3) 0.0613(7) Uani d . 1 1 A .
    C C19 0.6739(3) 0.4667(3) 0.2236(3) 0.0653(7) Uani d . 1 1 . .
    C C20 0.6712(3) 0.4546(3) 0.1139(3) 0.0641(7) Uani d . 1 1 A .
    C C21 0.5425(4) 0.3650(3) 0.0082(3) 0.0639(7) Uani d . 1 1 . .
    C C22 0.4165(3) 0.2878(3) 0.0131(3) 0.0627(7) Uani d . 1 1 A .
    F F1 -0.0057(3) -0.0725(2) 0.2872(2) 0.1189(8) Uani d . 1 1 . .
    F F2 0.1130(3) -0.1077(3) 0.4882(3) 0.1323(10) Uani d . 1 1 A .
    F F3 0.4136(3) 0.0438(3) 0.6738(2) 0.1240(9) Uani d . 1 1 . .
    F F4 0.5933(3) 0.2317(3) 0.6553(2) 0.1361(11) Uani d . 1 1 A .
    F F5 0.4779(3) 0.2697(2) 0.4549(2) 0.1213(9) Uani d . 1 1 . .
    F F6 0.5545(3) 0.4040(2) 0.33688(18) 0.0986(7) Uani d . 1 1 . .
    F F7 0.7987(3) 0.5554(2) 0.32698(19) 0.1061(7) Uani d . 1 1 A .
    F F8 0.7934(3) 0.5323(2) 0.1102(2) 0.0969(7) Uani d . 1 1 . .
    F F9 0.5402(3) 0.3521(2) -0.09978(19) 0.1006(7) Uani d . 1 1 A .
    F F10 0.2916(2) 0.20016(19) -0.09189(18) 0.0996(7) Uani d . 1 1 . .
loop_
    _atom_site_aniso_label
    _atom_site_aniso_U_11
    _atom_site_aniso_U_22
    _atom_site_aniso_U_33
    _atom_site_aniso_U_12
    _atom_site_aniso_U_13
    _atom_site_aniso_U_23
    Ti1 0.0396(2) 0.0401(2) 0.0364(2) 0.00442(16) 0.00860(16) 0.01646(17)
    O1 0.0409(11) 0.0429(11) 0.0414(11) 0.0072(9) 0.0107(9) 0.0186(9)
    O2 0.0982(16) 0.0952(16) 0.0437(10) 0.0458(13) 0.0178(10) 0.0378(11)
    O3 0.0496(10) 0.0548(11) 0.1166(17) 0.0041(9) 0.0344(11) 0.0360(12)
    C1 0.094(6) 0.067(5) 0.042(2) 0.040(4) 0.025(2) 0.018(2)
    C2 0.079(6) 0.082(6) 0.087(4) 0.039(4) 0.054(4) 0.059(4)
    C3 0.042(2) 0.048(2) 0.074(4) 0.0132(17) 0.023(3) 0.024(3)
    C4 0.051(3) 0.054(3) 0.050(3) 0.018(2) 0.018(2) 0.026(2)
    C5 0.052(2) 0.039(2) 0.072(4) 0.0096(17) 0.016(3) 0.023(3)
    C6 0.190(7) 0.153(6) 0.040(2) 0.105(6) 0.020(3) 0.002(3)
    C7 0.142(6) 0.171(7) 0.207(8) 0.100(5) 0.139(6) 0.154(7)
    C8 0.047(2) 0.066(3) 0.124(5) 0.016(2) 0.005(2) 0.020(3)
    C9 0.113(4) 0.146(6) 0.083(3) 0.076(4) 0.056(3) 0.081(4)
    C10 0.068(3) 0.048(2) 0.217(8) 0.011(2) 0.042(4) 0.054(3)
    C1A 0.046(12) 0.045(14) 0.033(9) 0.014(9) 0.006(8) 0.023(9)
    C2A 0.019(6) 0.014(6) 0.064(18) -0.007(5) 0.005(8) -0.005(8)
    C3A 0.039(17) 0.08(3) 0.016(7) 0.021(15) 0.005(8) 0.009(9)
    C4A 0.035(8) 0.040(9) 0.040(9) 0.010(6) 0.012(7) 0.024(7)
    C5A 0.045(9) 0.038(8) 0.049(14) -0.002(6) 0.006(10) 0.026(10)
    C6A 0.123(12) 0.118(12) 0.082(10) 0.042(9) 0.046(8) 0.046(8)
    C7A 0.091(10) 0.086(10) 0.113(11) 0.024(7) 0.053(8) 0.048(8)
    C8A 0.065(13) 0.069(14) 0.045(9) 0.032(11) -0.010(8) -0.002(8)
    C9A 0.097(16) 0.102(17) 0.086(16) 0.058(14) 0.062(14) 0.070(14)
    C10A 0.086(10) 0.068(9) 0.103(11) 0.014(7) 0.034(8) 0.025(7)
    C11 0.0689(17) 0.0690(17) 0.0382(12) 0.0267(14) 0.0155(12) 0.0260(12)
    C12 0.0753(19) 0.0699(18) 0.0567(16) 0.0061(15) 0.0133(14) 0.0352(15)
    C13 0.076(2) 0.089(2) 0.0467(15) -0.0008(17) -0.0011(14) 0.0308(15)
    C14 0.090(2) 0.098(2) 0.0553(17) 0.0231(19) 0.0188(16) 0.0486(18)
    C15 0.081(2) 0.087(2) 0.079(2) 0.0182(18) 0.0290(18) 0.0514(19)
    C16 0.0598(17) 0.0742(19) 0.0582(17) 0.0108(15) 0.0066(14) 0.0254(15)
    C17 0.0430(13) 0.0470(13) 0.0771(18) 0.0104(11) 0.0218(12) 0.0270(13)
    C18 0.0543(15) 0.0652(16) 0.0599(16) 0.0041(12) 0.0187(12) 0.0315(14)
    C19 0.0480(14) 0.0640(17) 0.0682(17) -0.0019(12) 0.0115(13) 0.0301(14)
    C20 0.0533(15) 0.0662(17) 0.087(2) 0.0161(13) 0.0329(15) 0.0448(16)
    C21 0.0700(18) 0.0759(19) 0.0647(17) 0.0365(16) 0.0361(15) 0.0379(15)
    C22 0.0483(14) 0.0564(15) 0.0632(17) 0.0187(12) 0.0132(12) 0.0138(13)
    F1 0.0778(14) 0.1114(18) 0.0993(16) -0.0091(12) -0.0151(12) 0.0346(14)
    F2 0.1154(19) 0.140(2) 0.156(2) 0.0004(17) 0.0436(18) 0.102(2)
    F3 0.141(2) 0.163(2) 0.0812(14) 0.0342(18) 0.0237(14) 0.0898(16)
    F4 0.1177(19) 0.133(2) 0.0750(13) -0.0343(15) -0.0313(13) 0.0469(14)
    F5 0.1201(19) 0.1158(18) 0.1085(17) -0.0161(14) 0.0138(14) 0.0749(15)
    F6 0.0966(14) 0.1208(17) 0.0711(12) -0.0025(12) 0.0276(11) 0.0520(12)
    F7 0.0747(12) 0.1052(16) 0.0829(13) -0.0316(11) -0.0004(10) 0.0330(12)
    F8 0.0789(12) 0.1069(15) 0.1440(19) 0.0200(11) 0.0626(13) 0.0825(15)
    F9 0.1248(17) 0.1330(19) 0.0800(13) 0.0640(15) 0.0616(13) 0.0580(13)
    F10 0.0745(12) 0.0846(13) 0.0749(12) 0.0138(10) 0.0026(10) -0.0024(10)
_geom_special_details
;
All e.s.d.'s (except the e.s.d. in the dihedral angle between two l.s. planes)
are estimated using the full covariance matrix. The cell e.s.d.'s are taken
into account individually in the estimation of e.s.d.'s in distances, angles
and torsion angles; correlations between e.s.d.'s in cell parameters are only
used when they are defined by crystal symmetry. An approximate (isotropic)
treatment of cell e.s.d.'s is used for estimating e.s.d.'s involving l.s.
planes.
;
loop_
    _geom_bond_atom_site_label_1
    _geom_bond_atom_site_label_2
    _geom_bond_site_symmetry_2
    _geom_bond_distance
    _geom_bond_publ_flag
    Ti1 O1 . 1.8184(11) ?
    Ti1 O2 . 1.8464(19) ?
    Ti1 O3 . 1.854(2) ?
    Ti1 C3A . 2.28(4) ?
    Ti1 C4A . 2.320(19) ?
    Ti1 C2 . 2.336(9) ?
    Ti1 C4 . 2.356(5) ?
    Ti1 C2A . 2.36(4) ?
    Ti1 C1 . 2.365(7) ?
    Ti1 C3 . 2.366(10) ?
    Ti1 C1A . 2.37(3) ?
    Ti1 C5A . 2.38(2) ?
    O1 Ti1 2 1.8184(11) ?
    O2 C11 . 1.318(3) ?
    O3 C17 . 1.321(3) ?
    C1 C2 . 1.394(8) ?
    C1 C5 . 1.404(7) ?
    C1 C6 . 1.518(6) ?
    C2 C3 . 1.400(7) ?
    C2 C7 . 1.529(6) ?
    C3 C4 . 1.391(7) ?
    C3 C8 . 1.500(7) ?
    C4 C5 . 1.415(6) ?
    C4 C9 . 1.506(5) ?
    C5 C10 . 1.501(6) ?
    C6 H6A . 0.9600 ?
    C6 H6B . 0.9600 ?
    C6 H6C . 0.9600 ?
    C7 H7A . 0.9600 ?
    C7 H7B . 0.9600 ?
    C7 H7C . 0.9600 ?
    C8 H8A . 0.9600 ?
    C8 H8B . 0.9600 ?
    C8 H8C . 0.9600 ?
    C9 H9A . 0.9600 ?
    C9 H9B . 0.9600 ?
    C9 H9C . 0.9600 ?
    C10 H10A . 0.9600 ?
    C10 H10B . 0.9600 ?
    C10 H10C . 0.9600 ?
    C1A C2A . 1.385(16) ?
    C1A C5A . 1.403(16) ?
    C1A C6A . 1.521(16) ?
    C2A C3A . 1.405(16) ?
    C2A C7A . 1.524(16) ?
    C3A C4A . 1.395(16) ?
    C3A C8A . 1.516(14) ?
    C4A C5A . 1.421(15) ?
    C4A C9A . 1.510(14) ?
    C5A C10A . 1.515(15) ?
    C6A H6A1 . 0.9600 ?
    C6A H6A2 . 0.9600 ?
    C6A H6A3 . 0.9600 ?
    C7A H7A1 . 0.9600 ?
    C7A H7A2 . 0.9600 ?
    C7A H7A3 . 0.9600 ?
    C8A H8A1 . 0.9600 ?
    C8A H8A2 . 0.9600 ?
    C8A H8A3 . 0.9600 ?
    C9A H9A1 . 0.9600 ?
    C9A H9A2 . 0.9600 ?
    C9A H9A3 . 0.9600 ?
    C10A H10D . 0.9600 ?
    C10A H10E . 0.9600 ?
    C10A H10F . 0.9600 ?
    C11 C16 . 1.384(4) ?
    C11 C12 . 1.394(4) ?
    C12 F5 . 1.329(3) ?
    C12 C13 . 1.370(4) ?
    C13 F4 . 1.335(4) ?
    C13 C14 . 1.355(5) ?
    C14 F3 . 1.347(3) ?
    C14 C15 . 1.350(5) ?
    C15 F2 . 1.335(4) ?
    C15 C16 . 1.373(4) ?
    C16 F1 . 1.332(3) ?
    C17 C22 . 1.382(4) ?
    C17 C18 . 1.389(4) ?
    C18 F6 . 1.335(3) ?
    C18 C19 . 1.372(4) ?
    C19 F7 . 1.331(3) ?
    C19 C20 . 1.362(4) ?
    C20 F8 . 1.343(3) ?
    C20 C21 . 1.361(4) ?
    C21 F9 . 1.340(3) ?
    C21 C22 . 1.371(4) ?
    C22 F10 . 1.337(3) ?
loop_
    _geom_angle_atom_site_label_1
    _geom_angle_atom_site_label_2
    _geom_angle_atom_site_label_3
    _geom_angle_site_symmetry_1
    _geom_angle_site_symmetry_3
    _geom_angle
    _geom_angle_publ_flag
    O1 Ti1 O2 . . 103.35(8) ?
    O1 Ti1 O3 . . 104.10(8) ?
    O2 Ti1 O3 . . 101.46(11) ?
    O1 Ti1 C3A . . 86.0(7) ?
    O2 Ti1 C3A . . 132.7(6) ?
    O3 Ti1 C3A . . 121.3(6) ?
    O1 Ti1 C4A . . 111.5(6) ?
    O2 Ti1 C4A . . 139.0(5) ?
    O3 Ti1 C4A . . 90.6(4) ?
    C3A Ti1 C4A . . 35.3(5) ?
    O1 Ti1 C2 . . 106.3(3) ?
    O2 Ti1 C2 . . 92.3(2) ?
    O3 Ti1 C2 . . 142.6(2) ?
    C3A Ti1 C2 . . 41.5(6) ?
    C4A Ti1 C2 . . 58.1(4) ?
    O1 Ti1 C4 . . 98.28(17) ?
    O2 Ti1 C4 . . 146.91(14) ?
    O3 Ti1 C4 . . 97.12(18) ?
    C3A Ti1 C4 . . 24.9(6) ?
    C4A Ti1 C4 . . 13.6(5) ?
    C2 Ti1 C4 . . 57.41(19) ?
    O1 Ti1 C2A . . 97.6(5) ?
    O2 Ti1 C2A . . 97.6(6) ?
    O3 Ti1 C2A . . 146.7(6) ?
    C3A Ti1 C2A . . 35.2(6) ?
    C4A Ti1 C2A . . 57.7(7) ?
    C2 Ti1 C2A . . 9.2(5) ?
    C4 Ti1 C2A . . 54.5(6) ?
    O1 Ti1 C1 . . 139.7(2) ?
    O2 Ti1 C1 . . 90.41(18) ?
    O3 Ti1 C1 . . 110.0(3) ?
    C3A Ti1 C1 . . 58.3(7) ?
    C4A Ti1 C1 . . 48.8(5) ?
    C2 Ti1 C1 . . 34.5(2) ?
    C4 Ti1 C1 . . 57.36(18) ?
    C2A Ti1 C1 . . 42.5(5) ?
    O1 Ti1 C3 . . 84.26(19) ?
    O2 Ti1 C3 . . 123.8(3) ?
    O3 Ti1 C3 . . 131.0(3) ?
    C3A Ti1 C3 . . 9.7(5) ?
    C4A Ti1 C3 . . 43.4(5) ?
    C2 Ti1 C3 . . 34.6(2) ?
    C4 Ti1 C3 . . 34.26(18) ?
    C2A Ti1 C3 . . 27.1(6) ?
    C1 Ti1 C3 . . 57.3(2) ?
    O1 Ti1 C1A . . 130.9(5) ?
    O2 Ti1 C1A . . 82.6(5) ?
    O3 Ti1 C1A . . 122.6(5) ?
    C3A Ti1 C1A . . 58.6(8) ?
    C4A Ti1 C1A . . 58.4(6) ?
    C2 Ti1 C1A . . 25.0(5) ?
    C4 Ti1 C1A . . 64.3(6) ?
    C2A Ti1 C1A . . 34.0(5) ?
    C1 Ti1 C1A . . 13.8(4) ?
    C3 Ti1 C1A . . 54.9(6) ?
    O1 Ti1 C5A . . 143.9(5) ?
    O2 Ti1 C5A . . 104.6(6) ?
    O3 Ti1 C5A . . 92.2(5) ?
    C3A Ti1 C5A . . 58.2(8) ?
    C4A Ti1 C5A . . 35.2(4) ?
    C2 Ti1 C5A . . 50.5(5) ?
    C4 Ti1 C5A . . 47.2(5) ?
    C2A Ti1 C5A . . 56.4(7) ?
    C1 Ti1 C5A . . 20.7(5) ?
    C3 Ti1 C5A . . 61.3(5) ?
    C1A Ti1 C5A . . 34.3(5) ?
    Ti1 O1 Ti1 . 2 180.00(4) ?
    C11 O2 Ti1 . . 172.0(2) ?
    C17 O3 Ti1 . . 162.14(19) ?
    C2 C1 C5 . . 108.2(4) ?
    C2 C1 C6 . . 125.0(9) ?
    C5 C1 C6 . . 126.7(8) ?
    C2 C1 Ti1 . . 71.6(4) ?
    C5 C1 Ti1 . . 73.7(3) ?
    C6 C1 Ti1 . . 120.8(5) ?
    C1 C2 C3 . . 108.5(5) ?
    C1 C2 C7 . . 127.7(9) ?
    C3 C2 C7 . . 123.7(9) ?
    C1 C2 Ti1 . . 73.9(4) ?
    C3 C2 Ti1 . . 73.9(5) ?
    C7 C2 Ti1 . . 120.9(5) ?
    C4 C3 C2 . . 107.7(5) ?
    C4 C3 C8 . . 125.3(8) ?
    C2 C3 C8 . . 127.0(9) ?
    C4 C3 Ti1 . . 72.5(4) ?
    C2 C3 Ti1 . . 71.5(5) ?
    C8 C3 Ti1 . . 121.9(6) ?
    C3 C4 C5 . . 108.5(5) ?
    C3 C4 C9 . . 125.4(7) ?
    C5 C4 C9 . . 126.1(7) ?
    C3 C4 Ti1 . . 73.2(5) ?
    C5 C4 Ti1 . . 73.9(3) ?
    C9 C4 Ti1 . . 120.9(3) ?
    C1 C5 C4 . . 107.0(4) ?
    C1 C5 C10 . . 126.4(7) ?
    C4 C5 C10 . . 126.5(7) ?
    C1 C5 Ti1 . . 71.9(3) ?
    C4 C5 Ti1 . . 71.4(3) ?
    C10 C5 Ti1 . . 125.5(4) ?
    C2A C1A C5A . . 107.1(13) ?
    C2A C1A C6A . . 122(2) ?
    C5A C1A C6A . . 129(2) ?
    C2A C1A Ti1 . . 72.5(19) ?
    C5A C1A Ti1 . . 73.3(16) ?
    C6A C1A Ti1 . . 130(2) ?
    C1A C2A C3A . . 109.5(13) ?
    C1A C2A C7A . . 129.5(19) ?
    C3A C2A C7A . . 120.9(18) ?
    C1A C2A Ti1 . . 73.4(19) ?
    C3A C2A Ti1 . . 69(2) ?
    C7A C2A Ti1 . . 120(2) ?
    C4A C3A C2A . . 107.4(12) ?
    C4A C3A C8A . . 126.7(19) ?
    C2A C3A C8A . . 125.2(19) ?
    C4A C3A Ti1 . . 73.9(17) ?
    C2A C3A Ti1 . . 76(2) ?
    C8A C3A Ti1 . . 124(3) ?
    C3A C4A C5A . . 107.4(11) ?
    C3A C4A C9A . . 122.2(18) ?
    C5A C4A C9A . . 130.3(18) ?
    C3A C4A Ti1 . . 70.8(19) ?
    C5A C4A Ti1 . . 74.9(12) ?
    C9A C4A Ti1 . . 121.5(13) ?
    C1A C5A C4A . . 108.2(12) ?
    C1A C5A C10A . . 125.5(19) ?
    C4A C5A C10A . . 126.2(19) ?
    C1A C5A Ti1 . . 72.4(17) ?
    C4A C5A Ti1 . . 70.0(12) ?
    C10A C5A Ti1 . . 125.1(16) ?
    C1A C6A H6A1 . . 109.5 ?
    C1A C6A H6A2 . . 109.5 ?
    H6A1 C6A H6A2 . . 109.5 ?
    C1A C6A H6A3 . . 109.5 ?
    H6A1 C6A H6A3 . . 109.5 ?
    H6A2 C6A H6A3 . . 109.5 ?
    C2A C7A H7A1 . . 109.5 ?
    C2A C7A H7A2 . . 109.5 ?
    H7A1 C7A H7A2 . . 109.5 ?
    C2A C7A H7A3 . . 109.5 ?
    H7A1 C7A H7A3 . . 109.5 ?
    H7A2 C7A H7A3 . . 109.5 ?
    C3A C8A H8A1 . . 109.5 ?
    C3A C8A H8A2 . . 109.5 ?
    H8A1 C8A H8A2 . . 109.5 ?
    C3A C8A H8A3 . . 109.5 ?
    H8A1 C8A H8A3 . . 109.5 ?
    H8A2 C8A H8A3 . . 109.5 ?
    C4A C9A H9A1 . . 109.5 ?
    C4A C9A H9A2 . . 109.5 ?
    H9A1 C9A H9A2 . . 109.5 ?
    C4A C9A H9A3 . . 109.5 ?
    H9A1 C9A H9A3 . . 109.5 ?
    H9A2 C9A H9A3 . . 109.5 ?
    C5A C10A H10D . . 109.5 ?
    C5A C10A H10E . . 109.5 ?
    H10D C10A H10E . . 109.5 ?
    C5A C10A H10F . . 109.5 ?
    H10D C10A H10F . . 109.5 ?
    H10E C10A H10F . . 109.5 ?
    O2 C11 C16 . . 122.5(3) ?
    O2 C11 C12 . . 121.9(3) ?
    C16 C11 C12 . . 115.6(2) ?
    F5 C12 C13 . . 119.0(3) ?
    F5 C12 C11 . . 119.3(3) ?
    C13 C12 C11 . . 121.7(3) ?
    F4 C13 C14 . . 119.4(3) ?
    F4 C13 C12 . . 120.0(3) ?
    C14 C13 C12 . . 120.6(3) ?
    F3 C14 C15 . . 120.3(3) ?
    F3 C14 C13 . . 120.1(3) ?
    C15 C14 C13 . . 119.6(3) ?
    F2 C15 C14 . . 120.1(3) ?
    F2 C15 C16 . . 119.5(3) ?
    C14 C15 C16 . . 120.3(3) ?
    F1 C16 C15 . . 118.8(3) ?
    F1 C16 C11 . . 119.1(3) ?
    C15 C16 C11 . . 122.2(3) ?
    O3 C17 C22 . . 122.4(3) ?
    O3 C17 C18 . . 121.9(3) ?
    C22 C17 C18 . . 115.7(2) ?
    F6 C18 C19 . . 118.4(3) ?
    F6 C18 C17 . . 119.6(2) ?
    C19 C18 C17 . . 122.0(3) ?
    F7 C19 C20 . . 119.6(3) ?
    F7 C19 C18 . . 120.2(3) ?
    C20 C19 C18 . . 120.2(3) ?
    F8 C20 C21 . . 120.2(3) ?
    F8 C20 C19 . . 120.1(3) ?
    C21 C20 C19 . . 119.7(3) ?
    F9 C21 C20 . . 119.8(3) ?
    F9 C21 C22 . . 120.4(3) ?
    C20 C21 C22 . . 119.8(3) ?
    F10 C22 C21 . . 118.7(3) ?
    F10 C22 C17 . . 118.6(3) ?
    C21 C22 C17 . . 122.7(3) ?
data_global
_journal_date_recd_electronic     2011-07-17
_journal_date_accepted     2011-07-20
_journal_name_full     'Acta Crystallographica, Section E'
_journal_year     2011
_journal_volume     67
_journal_issue      8
_journal_page_first     m1147
_journal_page_last     m1147
_journal_paper_category     QM
_journal_coeditor_code     BX2364
_publ_contact_author_name     'Youngjo Kim'
_publ_contact_author_address
;
Department of Chemistry
Chungbuk National University
Cheongju, Chungbuk 361-763
Republic of Korea
;
_publ_contact_author_email     'ykim@chungbuk.ac.kr'
_publ_contact_author_fax     '+82-43-267-2279'
_publ_contact_author_phone     '+82-43-261-3395'
_publ_section_title
;\
\m-Oxido-bis[bis(pentafluorophenolato)(\h^5^-pentamethylcyclopentadienyl)\
titanium(IV)]
;
loop_
    _publ_author_name
    _publ_author_footnote
    _publ_author_address
    'Lee, Junseong' .
;
Department of Chemistry
Chonnam National University
Gwangju 500-757
Republic of Korea
;
    'Kim, Youngjo' .
;
Department of Chemistry
Chungbuk National University
Cheongju, Chungbuk 361-763
Republic of Korea
;
