# Supplementary material for: μ-Oxido-bis­[bis­(penta­fluoro­phenolato)(η5-penta­methyl­cyclo­penta­dien­yl)titanium(IV)]
Source: Acta Crystallogr Sect E Struct Rep Online. 2011 Jul 30;67(Pt 8):m1147. doi: 10.1107/S1600536811029357 (PMC3212204; doi:10.1107/S1600536811029357)
Supplement: Supplementary file 3 [file e-67-m1147-Isup3.hkl]

# 
# h,k,l, Fc-squared, Fo-squared, sigma(Fo-squared) and status flag 
# 
data_I
_shelx_title ' ljs12-p-1 in P-1' 
_shelx_refln_list_code          4 
_shelx_F_calc_maximum      153.01 
_exptl_crystal_F_000       558.00 
_reflns_d_resolution_high  0.7495 
 
loop_ 
 _symmetry_equiv_pos_as_xyz 
 'x, y, z' 
 '-x, -y, -z' 
 
_cell_length_a     8.7472 
_cell_length_b    11.8227 
_cell_length_c    12.9228 
_cell_angle_alpha 111.995 
_cell_angle_beta  109.239 
_cell_angle_gamma  97.363 
 
_shelx_F_squared_multiplier     1.000 
 
loop_ 
 _refln_index_h 
 _refln_index_k 
 _refln_index_l 
 _refln_F_squared_calc 
 _refln_F_squared_meas 
 _refln_F_squared_sigma 
 _refln_observed_status 
   1   0   0       68.75       86.04      2.96 o 
   2   0   0      947.76      960.10     22.82 o 
   3   0   0      697.24      684.80     16.68 o 
   4   0   0       80.41       66.20      2.93 o 
   5   0   0        0.42        0.62      1.43 o 
   6   0   0       39.43       42.55      2.93 o 
   7   0   0        6.97        4.20      1.96 o 
   8   0   0       65.86       70.29      4.04 o 
   9   0   0       43.57       46.96      3.68 o 
  10   0   0       31.09       38.20      4.72 o 
 -10   1   0       10.36        9.44      4.94 o 
  -9   1   0       35.27       32.30      3.31 o 
  -8   1   0       47.15       46.63      3.31 o 
  -7   1   0       52.48       55.55      3.50 o 
  -6   1   0       29.59       29.61      2.46 o 
  -5   1   0        1.78        0.21      1.36 o 
  -4   1   0        2.38        2.22      1.30 o 
  -3   1   0      289.59      296.29      7.72 o 
  -2   1   0      129.60      167.65      3.85 o 
  -1   1   0     7231.47     6257.55    125.56 o 
   0   1   0     1367.56     1274.29     25.85 o 
   1   1   0      157.65      147.00      3.29 o 
   2   1   0       12.32        8.88      0.95 o 
   3   1   0      485.79      546.74     11.49 o 
   4   1   0     1411.49     1414.94     35.76 o 
   5   1   0      265.49      246.17      7.18 o 
   6   1   0        6.04        3.40      2.60 o 
   7   1   0      188.56      187.50      6.51 o 
   8   1   0       93.47       90.71      4.53 o 
   9   1   0       58.77       61.51      6.91 o 
 -10   2   0       16.91       16.89      3.78 o 
  -9   2   0        7.63        8.43      2.72 o 
  -8   2   0      118.31      125.23      5.12 o 
  -7   2   0       97.29       79.91      4.02 o 
  -6   2   0        5.89        5.59      1.89 o 
  -5   2   0     1751.94     1716.67     41.13 o 
  -4   2   0      145.13      120.90      3.20 o 
  -3   2   0     1097.02     1015.43     20.81 o 
  -2   2   0     9881.28     9001.88    180.36 o 
  -1   2   0     1534.60     1610.82     32.53 o 
   0   2   0       86.67      111.98      3.40 o 
   1   2   0       12.64       25.26      1.19 o 
   2   2   0      237.46      245.86      5.46 o 
   3   2   0     1414.63     1356.07     28.34 o 
   4   2   0        5.55        5.62      1.20 o 
   5   2   0       67.73       81.10      3.56 o 
   6   2   0     1063.91     1090.44     28.21 o 
   7   2   0        0.55       -1.47      1.85 o 
   8   2   0       92.21       80.78      5.97 o 
   9   2   0       40.24       38.59     14.56 o 
 -10   3   0       58.18       62.48     11.69 o 
  -9   3   0        1.42       -1.21      1.99 o 
  -8   3   0        0.01       -0.37      1.74 o 
  -7   3   0       11.66       13.43      2.46 o 
  -6   3   0      830.17      844.26     21.14 o 
  -5   3   0      307.56      291.68      6.71 o 
  -4   3   0      425.44      420.77      9.14 o 
  -3   3   0      444.53      472.88     10.06 o 
  -2   3   0    23412.47    19830.29    419.51 o 
  -1   3   0      478.20      452.88      9.48 o 
   0   3   0     1343.82     1516.45     30.72 o 
   1   3   0     1360.41     1441.51     29.26 o 
   2   3   0      124.79      144.47      3.62 o 
   3   3   0      122.43      166.13      5.52 o 
   4   3   0      865.27      921.96     19.35 o 
   5   3   0      454.11      470.76     12.45 o 
   6   3   0      103.93       89.83      4.22 o 
   7   3   0      121.02      123.42      6.89 o 
   8   3   0       13.30       16.14      4.46 o 
   9   3   0        6.35        1.42      3.32 o 
 -10   4   0        9.54       11.13      3.27 o 
  -9   4   0        0.04       -0.60      1.93 o 
  -8   4   0       59.62       59.17      6.53 o 
  -7   4   0      113.37      120.68      5.55 o 
  -6   4   0      378.79      439.23     11.77 o 
  -5   4   0       52.69       50.52      2.28 o 
  -4   4   0      255.41      278.49      6.40 o 
  -3   4   0     1378.11     1473.26     30.03 o 
  -2   4   0     4223.43     4133.26     83.11 o 
  -1   4   0     1197.93     1097.38     22.39 o 
   0   4   0       89.70       77.16      2.25 o 
   1   4   0       14.40       21.34      1.26 o 
   2   4   0       37.48       23.39      1.46 o 
   3   4   0        1.93        6.97      4.31 o 
   4   4   0      415.40      420.24     13.65 o 
   5   4   0      234.59      230.95      9.22 o 
   6   4   0       65.34       76.12      5.20 o 
   7   4   0        0.20        1.89      2.95 o 
   8   4   0       36.91       35.73      8.50 o 
 -10   5   0        0.75       -2.02      2.60 o 
  -9   5   0       15.41       21.17      3.23 o 
  -8   5   0       75.70       75.97      4.66 o 
  -7   5   0      242.30      243.56      7.48 o 
  -6   5   0        5.55        8.45      1.94 o 
  -5   5   0      121.55      108.27      3.68 o 
  -4   5   0     2339.78     2396.82     58.93 o 
  -3   5   0     1369.88     1397.44     28.60 o 
  -2   5   0      630.62      606.39     12.75 o 
  -1   5   0      229.22      189.60      4.51 o 
   0   5   0       22.93       24.39      1.37 o 
   1   5   0       75.91       56.00      2.12 o 
   2   5   0      137.84      139.02      3.78 o 
   3   5   0      590.10      586.27     12.74 o 
   4   5   0      533.59      592.12     19.55 o 
   5   5   0       21.11       18.04      3.17 o 
   6   5   0       18.35       17.34      3.57 o 
   7   5   0       13.68       11.45      3.46 o 
   8   5   0       35.28       33.20      8.71 o 
 -10   6   0       14.27       14.22      4.36 o 
  -9   6   0       19.03       16.20      3.01 o 
  -8   6   0       25.29       22.78      3.08 o 
  -7   6   0        1.54       -0.75      2.09 o 
  -6   6   0        5.54        7.24      2.30 o 
  -5   6   0       64.67       56.10      2.56 o 
  -4   6   0     1006.93     1067.55     27.36 o 
  -3   6   0      538.73      558.82     12.03 o 
  -2   6   0       73.54       63.32      2.66 o 
  -1   6   0      176.23      165.86      4.93 o 
   0   6   0      248.38      257.58      6.32 o 
   1   6   0     1035.29     1048.28     21.80 o 
   2   6   0      227.31      226.76      6.86 o 
   3   6   0       25.22       19.39      2.58 o 
   4   6   0     1153.33     1101.60     27.10 o 
   5   6   0        4.54        3.16      2.79 o 
   6   6   0       15.00        7.78      3.18 o 
   7   6   0       21.82       17.54      6.91 o 
 -10   7   0       14.35       13.75      3.60 o 
  -9   7   0        0.10       -0.41      2.48 o 
  -8   7   0        2.46        0.16      2.34 o 
  -7   7   0      106.29      107.18      5.55 o 
  -6   7   0      202.31      181.49      7.44 o 
  -5   7   0      128.77      122.99      4.65 o 
  -4   7   0      178.60      171.06      5.43 o 
  -3   7   0       85.95       82.91      2.73 o 
  -2   7   0      127.96      125.28      3.71 o 
  -1   7   0      634.34      648.97     14.60 o 
   0   7   0       89.21       97.02      3.01 o 
   1   7   0        2.07       -0.76      2.63 o 
   2   7   0       52.29       55.31      3.38 o 
   3   7   0      688.77      695.16     17.86 o 
   4   7   0       27.05       24.21      3.46 o 
   5   7   0       61.00       63.08      5.05 o 
   6   7   0       37.88       51.08      5.74 o 
   7   7   0        0.92       -1.71      3.34 o 
 -10   8   0        0.27       -4.04      4.46 o 
  -9   8   0        5.68        5.99      2.60 o 
  -8   8   0       46.97       49.63      4.28 o 
  -7   8   0      146.34      147.89      6.69 o 
  -6   8   0      234.16      246.22      9.32 o 
  -5   8   0       48.62       49.65      3.05 o 
  -4   8   0       74.91       69.73      3.53 o 
  -3   8   0      238.58      258.57      7.51 o 
  -2   8   0       34.09       30.15      2.36 o 
  -1   8   0       45.00       58.70      5.10 o 
   0   8   0        0.03        0.23      1.78 o 
   1   8   0        0.19        0.35      1.85 o 
   2   8   0       27.17       22.82      2.81 o 
   3   8   0      562.29      530.50     14.31 o 
   4   8   0       15.82       19.31      3.29 o 
   5   8   0        1.19       -2.54      2.54 o 
   6   8   0        4.07        3.24      2.99 o 
  -9   9   0        3.23        1.19      4.25 o 
  -8   9   0        0.45       -1.93      2.19 o 
  -7   9   0        8.26        6.16      2.55 o 
  -6   9   0      139.43      136.23      5.22 o 
  -5   9   0        2.65        1.29      1.75 o 
  -4   9   0      211.05      188.45      6.24 o 
  -3   9   0       86.71       94.09      5.25 o 
  -2   9   0       16.07       11.31      2.91 o 
  -1   9   0       14.10       14.38      2.95 o 
   0   9   0       42.88       42.88      5.30 o 
   1   9   0        7.42        3.52      2.11 o 
   2   9   0      619.92      627.20     16.52 o 
   3   9   0        5.12        0.92      2.10 o 
   4   9   0       14.37       15.24      3.52 o 
   5   9   0       13.55        9.97      3.34 o 
  -9  10   0        2.77        2.45      2.40 o 
  -8  10   0        5.69        3.00      2.66 o 
  -7  10   0      190.30      183.84      8.04 o 
  -6  10   0        8.16        7.87      2.31 o 
  -5  10   0      108.13       97.92      5.17 o 
  -4  10   0       63.37       57.68      4.48 o 
  -3  10   0       19.01       16.75      3.11 o 
  -2  10   0       74.10       76.21      5.10 o 
  -1  10   0       42.40       57.25      4.75 o 
   0  10   0       17.54       14.78      3.40 o 
   1  10   0       37.46       35.87      5.63 o 
   2  10   0        1.42       -0.21      2.16 o 
   3  10   0       19.14       23.66      2.88 o 
   4  10   0        6.12        3.75      5.95 o 
   5  10   0       50.89       35.91      7.86 o 
  -9  11   0        1.07        4.46      3.19 o 
  -8  11   0        4.17        1.06      2.32 o 
  -7  11   0        6.38        8.63      2.44 o 
  -6  11   0       20.31       21.44      2.34 o 
  -5  11   0        4.66       -0.16      2.86 o 
  -4  11   0       30.36       32.22      4.36 o 
  -3  11   0       81.95       87.80      5.84 o 
  -2  11   0       63.91       68.43      5.29 o 
  -1  11   0        1.57        1.20      2.86 o 
   0  11   0       31.48       42.31      9.67 o 
   1  11   0        5.78        3.21      4.89 o 
   2  11   0       39.06       38.92      6.38 o 
   3  11   0       38.39       34.47      9.56 o 
  -8  12   0       17.87       27.41      4.04 o 
  -7  12   0        0.71       -3.40      3.61 o 
  -6  12   0        2.85        2.93      3.01 o 
  -5  12   0        4.13        5.77      3.06 o 
  -4  12   0        7.99        9.71      3.30 o 
  -3  12   0       30.33       20.34      3.68 o 
  -2  12   0       14.41       12.47      3.57 o 
  -1  12   0        2.78        1.01      3.01 o 
   0  12   0        0.99        4.01      3.32 o 
   1  12   0       71.91       78.17      6.69 o 
   2  12   0       52.40       52.98      7.65 o 
  -6  13   0        6.12        1.71      3.47 o 
  -5  13   0       17.28       15.00      3.83 o 
  -4  13   0       11.93       19.35      4.18 o 
  -3  13   0        0.07       -2.04      3.11 o 
  -2  13   0       10.74       11.83      3.98 o 
  -1  13   0        4.14       -0.12      3.06 o 
   0  13   0       42.74       55.40     12.33 o 
   1  13   0        9.75        1.70      4.89 o 
   1 -14   1        2.83        5.31      4.25 o 
   2 -14   1       28.23       34.77     11.90 o 
   3 -14   1        7.34        4.68      3.87 o 
   4 -14   1        4.29        3.88      3.81 o 
   5 -14   1       14.06       14.09      4.08 o 
   6 -14   1       17.45       11.90      6.38 o 
  -2 -13   1        8.91       10.20      5.74 o 
  -1 -13   1       25.99       25.34      4.23 o 
   0 -13   1       20.63       17.21      5.31 o 
   1 -13   1        2.27        0.09      3.10 o 
   2 -13   1       10.00        9.03      3.72 o 
   3 -13   1       17.11       13.98      3.90 o 
   4 -13   1        9.47        9.93      3.66 o 
   5 -13   1        2.56        4.46      3.51 o 
   6 -13   1        0.22       -2.09      3.10 o 
  -3 -12   1       25.89       25.71      8.71 o 
  -2 -12   1       45.84       49.38      4.73 o 
  -1 -12   1       93.07       96.89      6.69 o 
   0 -12   1       30.87       21.02      3.57 o 
   1 -12   1        8.40        8.32      3.46 o 
   2 -12   1       41.67       41.41      4.44 o 
   3 -12   1       27.21       27.93      4.08 o 
   4 -12   1        3.27        5.12      3.15 o 
   5 -12   1        0.16       -2.86      2.86 o 
   6 -12   1       29.56       35.66      4.20 o 
   7 -12   1        0.05       -0.85      3.61 o 
   8 -12   1       23.51       25.01      6.91 o 
  -4 -11   1       29.06       35.01      4.48 o 
  -3 -11   1       22.58       23.76      3.25 o 
  -2 -11   1       30.91       29.44      3.28 o 
  -1 -11   1       88.64       85.56      5.67 o 
   0 -11   1        5.68        5.47      2.76 o 
   1 -11   1        7.90        8.63      3.10 o 
   2 -11   1       64.88       67.83      5.05 o 
   3 -11   1       16.99       13.96      3.47 o 
   4 -11   1        4.49        5.53      2.91 o 
   5 -11   1       41.78       38.90      4.02 o 
   6 -11   1       53.16       54.96      3.98 o 
   7 -11   1       42.51       42.49      4.99 o 
   8 -11   1        0.31        0.25      2.44 o 
  -5 -10   1       17.13       20.24      4.03 o 
  -4 -10   1        3.44        4.73      3.61 o 
  -3 -10   1        8.56        7.82      2.44 o 
  -2 -10   1       24.19       21.88      2.85 o 
  -1 -10   1      117.58      146.27      7.48 o 
   0 -10   1       73.49       63.66      9.35 o 
   1 -10   1       10.13       10.13      2.83 o 
   2 -10   1        1.29        0.85      2.66 o 
   3 -10   1      256.95      247.90      9.46 o 
   4 -10   1      212.63      213.34      8.63 o 
   5 -10   1      156.41      135.62      7.96 o 
   6 -10   1        2.10        4.08      4.04 o 
   7 -10   1       63.31       57.86      4.65 o 
   8 -10   1        4.08       -0.95      2.32 o 
   9 -10   1        6.51        7.54      3.83 o 
  -6  -9   1        3.49        0.16      3.61 o 
  -5  -9   1        0.46        0.70      3.40 o 
  -4  -9   1        3.05        0.68      2.86 o 
  -3  -9   1       19.81       15.49      2.52 o 
  -2  -9   1      238.18      230.40      7.39 o 
  -1  -9   1       47.48       57.63      3.53 o 
   0  -9   1        2.97        4.88      1.75 o 
   1  -9   1       19.79       17.45      4.35 o 
   2  -9   1      343.20      351.67     13.18 o 
   3  -9   1      255.08      264.62      7.76 o 
   4  -9   1      213.90      210.03      6.62 o 
   5  -9   1      134.75      134.48      5.05 o 
   6  -9   1       73.78       59.34      4.20 o 
   7  -9   1       66.87       55.33      7.01 o 
   8  -9   1       34.92       31.88      3.76 o 
   9  -9   1        7.41        7.42      3.61 o 
  -6  -8   1       19.32       19.88      3.93 o 
  -5  -8   1        5.02        4.68      2.79 o 
  -4  -8   1       23.10       26.48      2.77 o 
  -3  -8   1       90.03       76.62      4.11 o 
  -2  -8   1      303.20      297.04      8.70 o 
  -1  -8   1      218.07      178.53      6.92 o 
   0  -8   1       50.22       46.62      2.76 o 
   1  -8   1       20.21       26.49      2.13 o 
   2  -8   1      344.33      327.75     13.28 o 
   3  -8   1       84.32       84.56      2.90 o 
   4  -8   1        3.97        7.58      1.89 o 
   5  -8   1        0.18        1.93      1.74 o 
   6  -8   1      214.06      217.29      8.49 o 
   7  -8   1      111.87      109.00      5.56 o 
   8  -8   1       10.53        8.64      2.75 o 
   9  -8   1        0.81       -1.39      2.45 o 
  10  -8   1       22.73       25.71      5.74 o 
  -7  -7   1       23.38       24.98      4.26 o 
  -6  -7   1       95.12      105.14      6.41 o 
  -5  -7   1      105.37      106.40     11.16 o 
  -4  -7   1      237.63      230.39      8.07 o 
  -3  -7   1      590.78      630.45     16.26 o 
  -2  -7   1      230.26      215.37      6.70 o 
  -1  -7   1      683.56      622.52     15.62 o 
   0  -7   1        9.61       14.04      1.23 o 
   1  -7   1      778.49      753.52     19.20 o 
   2  -7   1      219.71      188.82      4.70 o 
   3  -7   1       26.90       34.09      1.96 o 
   4  -7   1      474.22      501.41     11.07 o 
   5  -7   1       67.18       71.46      2.98 o 
   6  -7   1       16.16       14.45      2.78 o 
   7  -7   1        0.03       -1.99      1.99 o 
   8  -7   1        4.98        8.29      2.75 o 
   9  -7   1        7.60        6.57      2.75 o 
  10  -7   1       28.88       42.50      6.80 o 
  -8  -6   1       20.76       21.89      4.59 o 
  -7  -6   1       65.60       61.20      5.16 o 
  -6  -6   1       12.15        8.71      2.90 o 
  -5  -6   1        0.37       -0.50      2.79 o 
  -4  -6   1        6.72        3.84      2.22 o 
  -3  -6   1      225.35      232.13      6.99 o 
  -2  -6   1      997.79     1000.55     24.24 o 
  -1  -6   1      471.58      473.26     11.98 o 
   0  -6   1      104.14       98.29      2.80 o 
   1  -6   1       18.90       22.57      1.32 o 
   2  -6   1       74.17       76.70      2.42 o 
   3  -6   1     4097.27     4104.07     82.76 o 
   4  -6   1      227.55      233.62      8.50 o 
   5  -6   1       87.56       97.16      3.31 o 
   6  -6   1        4.45        6.52      1.87 o 
   7  -6   1       64.51       55.92      3.35 o 
   8  -6   1       69.35       67.04      4.58 o 
   9  -6   1       10.47       12.71      3.01 o 
  10  -6   1        0.36        0.58      2.96 o 
  -8  -5   1       26.20       23.86      4.39 o 
  -7  -5   1        1.18       -0.42      2.63 o 
  -6  -5   1      150.48      145.32      7.33 o 
  -5  -5   1      324.41      315.87     11.56 o 
  -4  -5   1     2152.39     2061.89     52.71 o 
  -3  -5   1      331.24      315.58      7.28 o 
  -2  -5   1       74.03       64.24      2.90 o 
  -1  -5   1      346.63      377.13      9.61 o 
   0  -5   1     1529.84     1539.01     31.28 o 
   1  -5   1      180.04      158.27      3.80 o 
   2  -5   1     1398.73     1397.65     28.55 o 
   3  -5   1       24.74       26.62      1.53 o 
   4  -5   1      934.18      940.84     19.59 o 
   5  -5   1       50.95       54.22      2.46 o 
   6  -5   1      189.56      204.82      6.46 o 
   7  -5   1      267.96      267.46      8.18 o 
   8  -5   1       87.34       80.89      8.05 o 
   9  -5   1        1.08        0.13      2.39 o 
  10  -5   1        8.38       10.93      3.51 o 
  -9  -4   1        4.68        5.48      3.93 o 
  -8  -4   1        0.01       -1.82      3.08 o 
  -7  -4   1       28.43       23.59      3.66 o 
  -6  -4   1       60.41       56.68      4.48 o 
  -5  -4   1      801.42      778.69     24.33 o 
  -4  -4   1      168.53      177.75      4.64 o 
  -3  -4   1       11.17        6.91      1.29 o 
  -2  -4   1     3676.72     3372.58     70.95 o 
  -1  -4   1      305.50      348.91      8.79 o 
   0  -4   1      837.52      797.96     16.41 o 
   1  -4   1      324.92      372.69      7.94 o 
   2  -4   1        0.85        0.24      0.75 o 
   3  -4   1      579.68      666.65     13.94 o 
   4  -4   1      241.31      229.64      5.46 o 
   5  -4   1      191.02      218.69      5.38 o 
   6  -4   1      129.75      121.60      4.72 o 
   7  -4   1        5.02        5.12      2.05 o 
   8  -4   1        0.46       -0.06      1.83 o 
   9  -4   1       34.24       39.45      7.88 o 
  10  -4   1        0.66       -0.85      2.80 o 
  -9  -3   1        3.11        4.75      3.38 o 
  -8  -3   1       45.32       47.51      4.95 o 
  -7  -3   1      181.39      177.41      8.14 o 
  -6  -3   1        0.63        1.36      1.87 o 
  -5  -3   1       14.94       18.12      2.12 o 
  -4  -3   1       50.65       49.20      2.39 o 
  -3  -3   1     1042.97      946.42     19.56 o 
  -2  -3   1      517.14      491.42     10.35 o 
  -1  -3   1      317.79      325.20      8.05 o 
   0  -3   1       90.94       87.40      3.56 o 
   1  -3   1     7852.12     7049.35    141.25 o 
   2  -3   1    11116.92    10183.01    203.93 o 
   3  -3   1      926.26      900.83     18.61 o 
   4  -3   1      115.33       94.70      2.86 o 
   5  -3   1      187.14      183.54      6.48 o 
   6  -3   1       28.67       33.50      2.69 o 
   7  -3   1      113.29      122.69      4.98 o 
   8  -3   1      103.85       99.70      6.10 o 
   9  -3   1        5.04        3.15      2.46 o 
  10  -3   1       70.45       76.73      7.07 o 
  -9  -2   1       84.39      105.80      6.89 o 
  -8  -2   1      233.16      220.78     14.88 o 
  -7  -2   1       24.86       25.13      4.12 o 
  -6  -2   1      131.48      107.97      4.49 o 
  -5  -2   1      191.39      239.26      7.04 o 
  -4  -2   1      405.25      449.55      9.78 o 
  -3  -2   1     4648.10     4384.76     88.09 o 
  -2  -2   1     1529.91     1448.77     29.39 o 
  -1  -2   1      957.98      920.56     18.79 o 
   0  -2   1     3768.09     3430.03     69.63 o 
   1  -2   1     1567.53     1615.74     32.58 o 
   2  -2   1     1602.24     1836.68     37.09 o 
   3  -2   1       28.86       25.68      1.25 o 
   4  -2   1      319.27      358.26      9.44 o 
   5  -2   1      106.47       97.94      4.01 o 
   6  -2   1       75.08       61.60      3.43 o 
   7  -2   1      295.99      289.96      8.73 o 
   8  -2   1       40.14       40.58      3.35 o 
   9  -2   1        6.35        6.00      2.24 o 
  10  -2   1        3.50       -2.54      3.01 o 
 -10  -1   1       26.65       26.24      5.21 o 
  -9  -1   1       25.89       25.95      3.66 o 
  -8  -1   1       89.10       89.64      4.53 o 
  -7  -1   1      113.21      110.53      4.80 o 
  -6  -1   1       39.28       39.47      2.80 o 
  -5  -1   1      934.81      967.80     23.76 o 
  -4  -1   1      842.29      826.29     23.43 o 
  -3  -1   1       19.37       21.40      1.15 o 
  -2  -1   1      306.13      300.42      6.42 o 
  -1  -1   1    10432.55     7518.60    243.75 o 
   0  -1   1      763.00      862.05     20.07 o 
   1  -1   1     1236.51     1433.29     33.24 o 
   2  -1   1       32.09       24.66      1.41 o 
   3  -1   1       35.40       37.32      2.02 o 
   4  -1   1      227.59      252.53      7.35 o 
   5  -1   1      461.91      488.00     12.79 o 
   6  -1   1       99.49      117.62      4.68 o 
   7  -1   1      121.51      140.88      5.42 o 
   8  -1   1       48.86       47.88      4.07 o 
   9  -1   1        0.42       -1.99      1.99 o 
  10  -1   1       20.49       24.85      4.30 o 
 -10   0   1        5.25        6.33      2.65 o 
  -9   0   1        6.53        8.68      2.52 o 
  -8   0   1       60.15       55.33      3.52 o 
  -7   0   1      118.26      105.45      4.53 o 
  -6   0   1       81.14       86.28      3.83 o 
  -5   0   1      437.65      411.13     10.87 o 
  -4   0   1      506.99      532.73     11.26 o 
  -3   0   1     3370.54     3597.01     72.25 o 
  -2   0   1     1925.46     2145.81     43.23 o 
  -1   0   1     1524.67     1634.24     32.90 o 
   0   0   1     2774.05     2318.07     69.81 o 
   1   0   1      618.61      616.09     14.47 o 
   2   0   1     2848.59     2875.37     57.88 o 
   3   0   1        2.81        1.54      0.89 o 
   4   0   1      182.36      172.33      5.34 o 
   5   0   1      446.40      486.52     12.79 o 
   6   0   1        7.68        9.53      2.05 o 
   7   0   1      175.03      179.65      6.29 o 
   8   0   1       17.18       15.94      2.71 o 
   9   0   1       27.68       28.86      3.12 o 
 -11   1   1        6.12        4.89      4.68 o 
 -10   1   1        5.91       -0.67      2.22 o 
  -9   1   1      105.52      107.38      5.00 o 
  -8   1   1       18.94       22.52      2.66 o 
  -7   1   1       64.67       60.46      3.68 o 
  -6   1   1       24.24       21.47      2.34 o 
  -5   1   1       22.36       17.00      1.79 o 
  -4   1   1      997.12      975.85     21.32 o 
  -3   1   1      462.42      462.88      9.73 o 
  -2   1   1      144.14      131.86      3.68 o 
  -1   1   1      457.62      546.15     12.84 o 
   0   1   1    13452.22     8720.32    346.82 o 
   1   1   1     3012.67     3010.29     70.10 o 
   2   1   1      588.95      579.20     15.89 o 
   3   1   1      482.35      556.06     11.80 o 
   4   1   1        3.50        1.94      1.03 o 
   5   1   1        6.96        5.43      1.84 o 
   6   1   1      192.05      172.08      6.07 o 
   7   1   1      139.22      133.35      5.38 o 
   8   1   1       70.31       64.63      4.01 o 
   9   1   1       42.82       40.22      4.75 o 
 -10   2   1       67.46       75.29      4.53 o 
  -9   2   1        9.73        4.24      2.29 o 
  -8   2   1       11.54       12.58      2.19 o 
  -7   2   1        4.62        1.62      1.82 o 
  -6   2   1       13.62        9.35      1.83 o 
  -5   2   1      238.54      220.37      4.77 o 
  -4   2   1     2352.05     2370.04     47.94 o 
  -3   2   1     2499.18     2768.48     55.81 o 
  -2   2   1    20701.06    17125.51    399.39 o 
  -1   2   1     7570.53     6315.72    127.06 o 
   0   2   1     1921.18     1920.71     38.77 o 
   1   2   1     1500.76     1497.73     30.38 o 
   2   2   1      160.81      160.32      4.91 o 
   3   2   1     1495.23     1793.20     44.48 o 
   4   2   1       17.48       11.00      1.41 o 
   5   2   1      339.30      302.02      8.76 o 
   6   2   1      578.02      581.33     15.48 o 
   7   2   1       83.96       79.54      4.15 o 
   8   2   1       11.48       13.44      3.57 o 
   9   2   1        0.03        2.86      3.10 o 
 -10   3   1        2.67        0.85      2.70 o 
  -9   3   1        3.06        0.86      2.04 o 
  -8   3   1       48.03       40.57      3.10 o 
  -7   3   1      268.52      273.04     10.01 o 
  -6   3   1      172.95      175.07      5.72 o 
  -5   3   1      686.39      654.88     13.90 o 
  -4   3   1      183.23      211.99      5.06 o 
  -3   3   1      442.89      481.00     11.44 o 
  -2   3   1    10292.61     9808.07    196.47 o 
  -1   3   1     1730.69     1772.21     35.88 o 
   0   3   1      567.10      573.33     11.98 o 
   1   3   1       11.68       19.05      1.22 o 
   2   3   1        8.51       14.19      1.70 o 
   3   3   1      431.32      427.61      9.47 o 
   4   3   1      454.53      436.19      9.81 o 
   5   3   1      567.02      565.11     14.87 o 
   6   3   1        1.63        1.07      2.76 o 
   7   3   1        1.86        2.85      3.09 o 
   8   3   1        0.61        1.85      3.22 o 
 -10   4   1        7.95        5.60      3.06 o 
  -9   4   1       23.89       32.51      5.10 o 
  -8   4   1      144.21      138.16      5.40 o 
  -7   4   1       65.70       64.78      3.58 o 
  -6   4   1       36.87       32.09      2.45 o 
  -5   4   1      269.34      329.36      8.40 o 
  -4   4   1     2650.48     2538.57     59.11 o 
  -3   4   1      178.29      168.96      4.15 o 
  -2   4   1      898.62      910.62     18.78 o 
  -1   4   1      275.77      279.77      6.21 o 
   0   4   1      547.63      630.02     13.23 o 
   1   4   1     1302.96     1194.57     24.56 o 
   2   4   1      692.89      732.34     15.53 o 
   3   4   1      492.49      538.02     15.70 o 
   4   4   1      578.79      577.40     14.14 o 
   5   4   1        3.37        4.16      2.51 o 
   6   4   1        0.08       -2.43      2.45 o 
   7   4   1        0.94       -0.02      2.86 o 
   8   4   1       56.98       64.01      5.87 o 
 -10   5   1        7.69        6.34      2.93 o 
  -9   5   1       29.05       35.50      3.91 o 
  -8   5   1       68.01       63.74      4.58 o 
  -7   5   1        0.87       -1.27      1.87 o 
  -6   5   1        6.98        5.54      1.74 o 
  -5   5   1       18.04       19.26      1.59 o 
  -4   5   1      100.45       97.69      3.00 o 
  -3   5   1      296.44      320.11      7.14 o 
  -2   5   1      181.03      206.21      4.90 o 
  -1   5   1      631.29      678.38     14.29 o 
   0   5   1     1377.92     1396.78     33.10 o 
   1   5   1     2423.96     2503.76     50.85 o 
   2   5   1      507.69      535.47     11.73 o 
   3   5   1       51.79       58.81      3.37 o 
   4   5   1       33.65       42.01      4.19 o 
   5   5   1       13.59        9.16      2.90 o 
   6   5   1       31.31       37.82      4.28 o 
   7   5   1       15.77       20.32      3.89 o 
   8   5   1        9.88        9.56      4.25 o 
 -10   6   1       12.27       10.77      3.23 o 
  -9   6   1       21.92       19.83      3.30 o 
  -8   6   1        0.42       -0.96      2.40 o 
  -7   6   1        4.85        6.06      2.44 o 
  -6   6   1       11.62       15.17      2.37 o 
  -5   6   1       31.99       35.26      2.45 o 
  -4   6   1      360.89      404.21     10.55 o 
  -3   6   1        0.35        0.00      0.87 o 
  -2   6   1      428.68      354.93      7.94 o 
  -1   6   1      167.29      161.68      4.21 o 
   0   6   1     1400.09     1346.86     33.40 o 
   1   6   1       11.43        5.48      1.25 o 
   2   6   1       15.54       19.08      2.34 o 
   3   6   1        0.11        2.76      2.21 o 
   4   6   1      184.20      157.96      7.26 o 
   5   6   1       83.21       72.11      4.93 o 
   6   6   1        9.33       11.57      3.42 o 
   7   6   1        4.25        5.09      3.42 o 
 -10   7   1        1.56        0.26      2.60 o 
  -9   7   1       15.62       19.15      3.21 o 
  -8   7   1       25.15       24.20      3.31 o 
  -7   7   1      264.59      264.03      9.99 o 
  -6   7   1      314.35      309.00      8.83 o 
  -5   7   1       66.10       61.53      3.35 o 
  -4   7   1       17.79       13.45      1.89 o 
  -3   7   1       92.47       81.01      3.49 o 
  -2   7   1      657.90      650.66     16.90 o 
  -1   7   1      123.94      126.10      3.69 o 
   0   7   1        0.03       -1.14      1.14 o 
   1   7   1        0.21        1.82      1.95 o 
   2   7   1       70.25       62.23      3.71 o 
   3   7   1       80.81       77.85      5.49 o 
   4   7   1       44.96       49.75      4.39 o 
   5   7   1        1.10        2.21      3.83 o 
   6   7   1        0.14        1.26      3.40 o 
 -10   8   1        5.05        5.95      3.01 o 
  -9   8   1       12.85       15.63      3.14 o 
  -8   8   1       12.32        9.92      2.66 o 
  -7   8   1        5.10        3.51      2.40 o 
  -6   8   1        2.82       -0.44      1.84 o 
  -5   8   1       12.92       13.57      2.08 o 
  -4   8   1       62.53       69.26      3.48 o 
  -3   8   1      327.43      321.57      9.98 o 
  -2   8   1       67.89       68.51      3.34 o 
  -1   8   1      111.39      108.17      6.21 o 
   0   8   1      110.22      105.74      5.84 o 
   1   8   1      159.17      183.35     15.32 o 
   2   8   1      154.42      137.43      5.43 o 
   3   8   1        2.08        1.59      2.02 o 
   4   8   1       15.45       22.47      5.53 o 
   5   8   1       21.76       22.29      7.54 o 
   6   8   1       16.01       19.31      4.21 o 
  -9   9   1        1.06       -0.36      2.60 o 
  -8   9   1       35.29       36.72      3.90 o 
  -7   9   1      120.07      121.83      6.22 o 
  -6   9   1      184.71      196.07      6.58 o 
  -5   9   1       43.68       44.29      2.96 o 
  -4   9   1       43.84       41.91      2.87 o 
  -3   9   1        1.37        1.61      2.55 o 
  -2   9   1       12.81       10.15      2.90 o 
  -1   9   1      156.09      142.64      8.08 o 
   0   9   1      115.34      102.97      5.69 o 
   1   9   1      218.69      229.13     10.63 o 
   2   9   1       10.50        6.93      4.79 o 
   3   9   1       13.61       10.55      5.73 o 
   4   9   1       49.53       51.37      4.69 o 
   5   9   1       33.90       36.09      4.99 o 
  -9  10   1        2.54        4.29      2.69 o 
  -8  10   1        0.45       -1.96      2.76 o 
  -7  10   1       82.48       84.52      5.17 o 
  -6  10   1       20.23       21.02      2.42 o 
  -5  10   1        4.44        5.38      2.57 o 
  -4  10   1       20.39       16.08      3.23 o 
  -3  10   1       43.75       41.87      4.33 o 
  -2  10   1      104.11      100.00      5.69 o 
  -1  10   1       20.01       18.15      4.25 o 
   0  10   1        0.07       -1.57      2.54 o 
   1  10   1       46.86       48.13      4.33 o 
   2  10   1       55.95       46.37      4.33 o 
   3  10   1       43.67       35.49     13.60 o 
   4  10   1       21.20       20.87      4.19 o 
  -9  11   1        1.91        2.76      2.76 o 
  -8  11   1        1.48        0.73      6.59 o 
  -7  11   1        0.02        0.43      1.88 o 
  -6  11   1        0.28       -2.55      2.55 o 
  -5  11   1        4.89        7.66      3.21 o 
  -4  11   1       47.56       53.94      4.69 o 
  -3  11   1        1.06        2.53      2.75 o 
  -2  11   1       14.19       16.06      3.61 o 
  -1  11   1        8.86        8.78      3.17 o 
   0  11   1        2.65       -1.28      2.83 o 
   1  11   1       42.23       40.84      5.95 o 
   2  11   1       74.14       68.50      7.86 o 
   3  11   1       10.71        7.01      4.25 o 
  -7  12   1        2.33        6.38      4.25 o 
  -6  12   1        2.71        0.90      3.14 o 
  -5  12   1       44.03       47.71      5.63 o 
  -4  12   1        0.11        0.37      2.95 o 
  -3  12   1        2.33       -0.22      3.61 o 
  -2  12   1        1.05       -0.51      2.83 o 
  -1  12   1       20.22       24.34      3.93 o 
   0  12   1        7.08        9.51      3.61 o 
   1  12   1       31.38       35.53      4.36 o 
  -6  13   1       20.44       24.86      6.59 o 
  -5  13   1       10.45       13.43      4.13 o 
  -4  13   1        0.15       -3.03      3.10 o 
  -3  13   1       21.99       23.02      4.48 o 
  -2  13   1       40.83       46.50      9.67 o 
  -1  13   1        6.54        4.16      3.51 o 
   0 -14   2       35.25       40.30      4.85 o 
   1 -14   2        9.96       12.43      6.06 o 
   2 -14   2        2.45       -2.53      3.42 o 
   3 -14   2        2.31        6.86      3.68 o 
   4 -14   2       13.26       17.74      5.63 o 
   5 -14   2       11.84       10.78      4.08 o 
  -3 -13   2       10.31       -3.61      4.25 o 
  -2 -13   2       26.80       30.46      4.89 o 
  -1 -13   2       34.74       32.70      4.57 o 
   0 -13   2       17.32       18.65      3.68 o 
   1 -13   2       18.29       23.50      4.14 o 
   2 -13   2       46.94       57.26     10.09 o 
   3 -13   2       23.51       24.27      3.97 o 
   4 -13   2        0.55        1.90      3.30 o 
   5 -13   2        2.19        0.96      3.02 o 
   6 -13   2       10.32        7.01      4.89 o 
   7 -13   2       15.36       18.28      5.10 o 
  -4 -12   2       29.95       33.15      6.80 o 
  -3 -12   2       14.29       17.98      3.19 o 
  -2 -12   2        3.70        4.04      4.04 o 
  -1 -12   2        3.10        1.84      3.01 o 
   0 -12   2       25.79       26.33      5.10 o 
   1 -12   2       17.67       24.60      4.36 o 
   2 -12   2       47.51       51.64      4.69 o 
   3 -12   2       10.70       15.47      6.48 o 
   4 -12   2        0.16        0.73      2.67 o 
   5 -12   2       19.82       24.16      3.81 o 
   6 -12   2       68.98       59.08      6.38 o 
   7 -12   2        0.43       -2.55      4.04 o 
   8 -12   2       12.02       17.15      4.78 o 
  -5 -11   2       26.86       36.55      7.65 o 
  -4 -11   2        0.07       -2.67      3.19 o 
  -3 -11   2        3.70        1.22      2.59 o 
  -2 -11   2        0.75       -0.30      2.73 o 
  -1 -11   2      257.23      259.45      8.34 o 
   0 -11   2        2.27        2.15      2.79 o 
   1 -11   2        6.10        6.71      2.81 o 
   2 -11   2        0.19        1.03      2.75 o 
   3 -11   2       11.18       19.01      3.47 o 
   4 -11   2       70.47       73.17      5.14 o 
   5 -11   2       84.08       77.86      5.29 o 
   6 -11   2        2.37        5.50      2.16 o 
   7 -11   2        8.94        7.82      2.40 o 
   8 -11   2        6.59        6.64      2.66 o 
  -5 -10   2        0.81        2.48      3.83 o 
  -4 -10   2       10.60        9.25      2.37 o 
  -3 -10   2        8.97       12.51      2.44 o 
  -2 -10   2      474.67      475.26     18.21 o 
  -1 -10   2       55.51       51.10      3.14 o 
   0 -10   2        0.80        2.01      1.61 o 
   1 -10   2       70.97       77.74      5.05 o 
   2 -10   2      217.79      217.85      8.56 o 
   3 -10   2      198.74      197.14     12.11 o 
   4 -10   2       91.71       82.78      3.80 o 
   5 -10   2       21.58       26.21      3.29 o 
   6 -10   2       24.95       26.35      3.21 o 
   7 -10   2        5.38        1.43      2.50 o 
   8 -10   2       23.91       31.15      3.75 o 
   9 -10   2        0.60       -0.71      2.51 o 
  -6  -9   2        0.16        0.02      3.27 o 
  -5  -9   2       28.77       24.74      3.87 o 
  -4  -9   2       42.18       41.56      3.16 o 
  -3  -9   2       26.91       23.66      2.72 o 
  -2  -9   2        0.06        0.32      2.53 o 
  -1  -9   2       23.79       21.31      2.33 o 
   0  -9   2       37.94       34.56      2.54 o 
   1  -9   2      286.63      296.72      8.42 o 
   2  -9   2      101.33       97.20      3.96 o 
   3  -9   2      153.86      163.77      4.59 o 
   4  -9   2       39.79       44.25      2.99 o 
   5  -9   2      217.07      210.68      8.35 o 
   6  -9   2       22.59       22.21      3.01 o 
   7  -9   2       54.60       51.73      4.35 o 
   8  -9   2       12.51       15.88      2.93 o 
   9  -9   2        3.56        8.15      3.21 o 
  -7  -8   2       15.35       21.38      4.32 o 
  -6  -8   2       63.71       62.59      4.93 o 
  -5  -8   2       61.98       55.12      4.59 o 
  -4  -8   2       95.41       86.40      9.50 o 
  -3  -8   2      148.86      161.32      6.71 o 
  -2  -8   2      215.70      232.57      7.64 o 
  -1  -8   2      227.96      209.40      6.42 o 
   0  -8   2      236.80      261.58      7.39 o 
   1  -8   2      494.07      520.07     13.25 o 
   2  -8   2      101.13       91.66      3.01 o 
   3  -8   2        0.09        1.71      1.21 o 
   4  -8   2      203.33      183.06      4.96 o 
   5  -8   2        5.64        8.69      1.66 o 
   6  -8   2      118.27      104.80      5.33 o 
   7  -8   2        4.28        7.55      2.48 o 
   8  -8   2       15.06       12.44      2.99 o 
   9  -8   2       34.48       40.90      4.21 o 
  10  -8   2       28.73       40.80      7.01 o 
  -7  -7   2       28.85       24.41      6.16 o 
  -6  -7   2        5.41        3.94      2.66 o 
  -5  -7   2       42.64       36.74      4.18 o 
  -4  -7   2      140.33      137.21      5.35 o 
  -3  -7   2       92.66       86.03      5.42 o 
  -2  -7   2      780.87      770.79     19.05 o 
  -1  -7   2      198.97      186.68      5.64 o 
   0  -7   2      920.32     1006.97     20.88 o 
   1  -7   2       34.10       38.03      1.83 o 
   2  -7   2        9.67       11.69      1.22 o 
   3  -7   2      210.61      213.21      5.31 o 
   4  -7   2        8.82        4.51      1.28 o 
   5  -7   2       28.65       25.99      1.98 o 
   6  -7   2        3.85        3.53      1.75 o 
   7  -7   2       93.06       78.40      3.79 o 
   8  -7   2       21.00       20.64      3.23 o 
   9  -7   2       29.65       31.54      4.06 o 
  10  -7   2        5.57        8.93      4.68 o 
  -8  -6   2       11.64       15.17      7.01 o 
  -7  -6   2        0.73        0.22      2.76 o 
  -6  -6   2        5.40        5.56      3.06 o 
  -5  -6   2      583.17      557.28     18.40 o 
  -4  -6   2      528.91      504.66     13.20 o 
  -3  -6   2      445.43      416.90     10.99 o 
  -2  -6   2        0.19        6.58      1.39 o 
  -1  -6   2      140.75      148.98      4.54 o 
   0  -6   2       20.10       18.70      1.22 o 
   1  -6   2        3.27        0.60      0.84 o 
   2  -6   2        3.76        3.54      1.14 o 
   3  -6   2      893.04      906.35     18.91 o 
   4  -6   2      149.65      132.87      3.96 o 
   5  -6   2       41.78       55.05      3.50 o 
   6  -6   2      116.66      122.13      4.74 o 
   7  -6   2      129.26      125.09      5.64 o 
   8  -6   2       96.67       96.20      9.03 o 
   9  -6   2        2.62       -0.80      2.87 o 
  10  -6   2        6.80       10.20      4.89 o 
  -8  -5   2       11.39       11.14      3.57 o 
  -7  -5   2       38.87       43.14      4.59 o 
  -6  -5   2      459.56      436.61     15.17 o 
  -5  -5   2     1049.28     1007.50     30.95 o 
  -4  -5   2      233.35      240.32      8.76 o 
  -3  -5   2      122.43      114.69      5.38 o 
  -2  -5   2      548.83      636.63     15.57 o 
  -1  -5   2      299.96      272.83      7.11 o 
   0  -5   2       25.49       39.05      1.50 o 
   1  -5   2      302.84      301.16      6.61 o 
   2  -5   2      789.22      783.49     16.25 o 
   3  -5   2     1386.50     1569.96     32.04 o 
   4  -5   2      385.49      378.26      8.46 o 
   5  -5   2      301.84      285.87      8.10 o 
   6  -5   2      257.65      293.10      8.58 o 
   7  -5   2       80.64       72.77      5.29 o 
   8  -5   2       30.94       28.43      5.17 o 
   9  -5   2        6.24        4.41      2.32 o 
  10  -5   2        3.84        7.44      4.46 o 
  -9  -4   2        0.27       -0.21      3.46 o 
  -8  -4   2       53.99       53.73      5.10 o 
  -7  -4   2       59.27       51.86      4.84 o 
  -6  -4   2        0.85       -1.36      2.70 o 
  -5  -4   2      343.05      350.78      9.70 o 
  -4  -4   2      773.10      892.85     24.92 o 
  -3  -4   2       61.21       64.14      4.10 o 
  -2  -4   2       34.41       27.02      1.62 o 
  -1  -4   2      188.15      159.21      4.46 o 
   0  -4   2        3.36        1.70      0.86 o 
   1  -4   2       19.22       27.65      1.32 o 
   2  -4   2     1097.23     1168.46     23.89 o 
   3  -4   2     1032.93     1017.09     20.99 o 
   4  -4   2      368.61      381.14      8.45 o 
   5  -4   2      667.30      602.68     15.41 o 
   6  -4   2        6.86        5.35      2.51 o 
   7  -4   2        2.54        1.55      2.09 o 
   8  -4   2       27.98       23.70      2.78 o 
   9  -4   2       50.17       48.64      5.95 o 
  10  -4   2        5.56        3.34      3.04 o 
  -9  -3   2       42.60       37.61     17.32 o 
  -8  -3   2       83.68       84.46      6.11 o 
  -7  -3   2        0.62        0.91      2.55 o 
  -6  -3   2      337.75      341.55      9.78 o 
  -5  -3   2       39.38       46.57      2.17 o 
  -4  -3   2      552.29      591.04     12.71 o 
  -3  -3   2      107.17       92.29      3.62 o 
  -2  -3   2     2253.70     2408.79     48.62 o 
  -1  -3   2     3947.92     3847.14     77.61 o 
   0  -3   2      620.69      669.15     14.59 o 
   1  -3   2      456.57      544.58     11.28 o 
   2  -3   2     1879.54     1884.16     38.04 o 
   3  -3   2       36.94       40.76      1.74 o 
   4  -3   2      862.79      851.91     17.77 o 
   5  -3   2       11.26       11.23      1.57 o 
   6  -3   2        3.42        2.02      1.87 o 
   7  -3   2      231.00      211.58      5.99 o 
   8  -3   2       95.68      102.36      4.83 o 
   9  -3   2        2.61        1.72      2.12 o 
  10  -3   2        0.69       -4.42      4.90 o 
 -10  -2   2       15.06       10.54      3.45 o 
  -9  -2   2       55.02       62.60      5.41 o 
  -8  -2   2       55.04       47.85      4.84 o 
  -7  -2   2        3.72        6.14      2.05 o 
  -6  -2   2      146.36      164.88      5.82 o 
  -5  -2   2      510.20      572.84     15.55 o 
  -4  -2   2     1328.86     1362.12     27.92 o 
  -3  -2   2       41.97       40.65      2.02 o 
  -2  -2   2      440.50      470.78     11.16 o 
  -1  -2   2     1737.62     1691.83     34.14 o 
   0  -2   2      319.36      347.78      7.25 o 
   1  -2   2     1311.06     1492.67     30.13 o 
   2  -2   2     1858.12     1959.05     54.57 o 
   3  -2   2      580.62      571.46     12.01 o 
   4  -2   2       14.03       13.97      1.72 o 
   5  -2   2       95.29       82.76      3.68 o 
   6  -2   2       73.16       82.32      4.78 o 
   7  -2   2       40.47       41.51      3.69 o 
   8  -2   2        5.60        1.13      2.00 o 
   9  -2   2       19.98       20.60      3.55 o 
  10  -2   2       19.13       15.77      2.87 o 
 -10  -1   2        9.28        8.64      3.83 o 
  -9  -1   2        1.41        1.59      2.12 o 
  -8  -1   2      239.29      250.82     10.25 o 
  -7  -1   2        9.79        8.78      2.17 o 
  -6  -1   2       24.19       20.73      2.18 o 
  -5  -1   2      297.72      310.67      7.05 o 
  -4  -1   2       12.48       15.96      1.18 o 
  -3  -1   2      577.52      602.92     12.55 o 
  -2  -1   2      885.26      916.51     18.67 o 
  -1  -1   2     1178.62     1208.08     28.22 o 
   0  -1   2     7331.22     5775.37    222.34 o 
   1  -1   2      262.29      255.45      5.57 o 
   2  -1   2     1836.34     1817.25     36.69 o 
   3  -1   2        8.16        5.13      0.68 o 
   4  -1   2     3763.23     3896.59     91.79 o 
   5  -1   2        2.82        1.23      1.64 o 
   6  -1   2       73.34       63.06      5.25 o 
   7  -1   2        2.85        2.47      1.91 o 
   8  -1   2       14.53       13.78      2.42 o 
   9  -1   2       40.29       44.54      4.83 o 
  10  -1   2       18.44       26.56      5.53 o 
 -10   0   2        1.38       -1.49      2.81 o 
  -9   0   2       76.40       79.44      4.37 o 
  -8   0   2       34.24       40.24      3.19 o 
  -7   0   2       84.18       85.80      5.35 o 
  -6   0   2      218.21      228.93      6.98 o 
  -5   0   2       34.93       47.10      3.13 o 
  -4   0   2        6.63        7.30      0.91 o 
  -3   0   2     3478.53     3513.83     70.62 o 
  -2   0   2       44.08       37.50      1.51 o 
  -1   0   2     1735.04     1856.24     37.38 o 
   0   0   2      180.82      183.16      3.95 o 
   1   0   2      728.14      730.88     15.00 o 
   2   0   2      128.95      167.60      3.98 o 
   3   0   2     1933.78     1876.90     38.14 o 
   4   0   2      193.98      220.64      6.63 o 
   5   0   2      492.36      459.81     12.37 o 
   6   0   2        7.81        7.57      2.17 o 
   7   0   2       47.81       49.30      3.41 o 
   8   0   2       45.93       41.60      3.39 o 
   9   0   2       23.56       32.12      3.39 o 
 -11   1   2        1.02       -1.06      4.04 o 
 -10   1   2        4.56        1.17      3.33 o 
  -9   1   2       14.76       16.26      3.33 o 
  -8   1   2       52.06       63.10      3.74 o 
  -7   1   2       71.04       75.44      3.73 o 
  -6   1   2      192.50      198.35      6.33 o 
  -5   1   2        5.02        3.23      1.06 o 
  -4   1   2     1727.77     1803.11     36.55 o 
  -3   1   2      258.86      247.51      5.49 o 
  -2   1   2     6961.76     6313.40    126.64 o 
  -1   1   2      645.73      752.58     15.40 o 
   0   1   2      130.08      132.13      3.26 o 
   1   1   2     1146.76     1274.68     29.76 o 
   2   1   2      415.05      524.64     12.71 o 
   3   1   2      385.45      376.94      9.20 o 
   4   1   2       55.36       56.13      2.96 o 
   5   1   2        6.30        9.76      2.40 o 
   6   1   2      430.49      428.14     12.03 o 
   7   1   2       26.05       33.56      3.05 o 
   8   1   2       13.34        7.45      2.44 o 
   9   1   2        2.42        5.95      6.27 o 
 -11   2   2       23.37       28.69      5.74 o 
 -10   2   2       40.68       42.09      4.39 o 
  -9   2   2       20.05       22.81      3.62 o 
  -8   2   2       60.62       61.02      3.73 o 
  -7   2   2       24.79       31.28      3.27 o 
  -6   2   2      549.72      529.10     13.74 o 
  -5   2   2      553.06      567.58     12.14 o 
  -4   2   2      142.82      156.56      3.95 o 
  -3   2   2     1134.09     1354.27     27.59 o 
  -2   2   2     8330.23     7186.70    165.31 o 
  -1   2   2       57.80       63.34      3.28 o 
   0   2   2     7545.71     6571.39    141.22 o 
   1   2   2      602.67      755.40     15.69 o 
   2   2   2      116.28      121.63      3.36 o 
   3   2   2      544.20      546.70     14.85 o 
   4   2   2      328.60      329.47      9.14 o 
   5   2   2       80.39       59.04      3.47 o 
   6   2   2        0.11       -0.85      1.87 o 
   7   2   2        1.67       -0.40      2.73 o 
   8   2   2        3.83        6.77      3.31 o 
   9   2   2       17.86       20.19      4.46 o 
 -11   3   2       13.11       17.00      5.10 o 
 -10   3   2        5.98        2.62      2.60 o 
  -9   3   2       36.86       40.50      5.31 o 
  -8   3   2       15.16       17.07      2.52 o 
  -7   3   2      195.08      181.71      6.13 o 
  -6   3   2      105.39       93.10      4.41 o 
  -5   3   2      165.65      177.33      5.25 o 
  -4   3   2       29.20       36.21      1.80 o 
  -3   3   2     2317.18     2133.94     44.15 o 
  -2   3   2     4590.73     4227.44     97.54 o 
  -1   3   2      647.03      612.56     12.78 o 
   0   3   2      496.36      512.19     10.84 o 
   1   3   2       18.27       13.14      1.19 o 
   2   3   2      972.73      903.72     18.91 o 
   3   3   2       31.29       22.03      2.39 o 
   4   3   2       10.84       10.00      1.86 o 
   5   3   2       27.27       26.26      2.67 o 
   6   3   2       42.51       51.00      4.49 o 
   7   3   2       21.45       19.88      3.78 o 
   8   3   2       36.62       39.16      4.95 o 
 -10   4   2        6.28        6.96      2.78 o 
  -9   4   2       17.44       15.58      3.14 o 
  -8   4   2       49.61       50.46      3.83 o 
  -7   4   2       61.02       57.78      3.98 o 
  -6   4   2       57.38       73.10      2.94 o 
  -5   4   2      396.83      388.15      8.70 o 
  -4   4   2       70.26       97.20      3.07 o 
  -3   4   2     2984.98     2965.64     59.90 o 
  -2   4   2       21.37       17.25      1.08 o 
  -1   4   2        0.57       -0.04      0.75 o 
   0   4   2     1051.90     1062.83     30.49 o 
   1   4   2     2251.20     2226.71     52.06 o 
   2   4   2       42.26       32.53      1.91 o 
   3   4   2      214.38      221.40      5.71 o 
   4   4   2       83.33       69.47      3.54 o 
   5   4   2        7.95       12.21      2.83 o 
   6   4   2       59.97       55.65      4.65 o 
   7   4   2       29.53       25.92      4.08 o 
   8   4   2       23.70       35.06      5.31 o 
 -10   5   2       22.52       19.51      3.38 o 
  -9   5   2       12.24        8.93      2.86 o 
  -8   5   2       11.51        7.86      2.48 o 
  -7   5   2       18.99       24.75      3.08 o 
  -6   5   2        9.44        7.15      1.80 o 
  -5   5   2      107.02      110.48      4.09 o 
  -4   5   2       19.96       36.03      2.24 o 
  -3   5   2       78.73       85.17      3.24 o 
  -2   5   2        1.36        1.25      0.88 o 
  -1   5   2     1529.86     1675.49     44.45 o 
   0   5   2       86.01      108.40      3.29 o 
   1   5   2     1441.83     1543.64     31.79 o 
   2   5   2        1.97        0.28      1.30 o 
   3   5   2       21.99       28.82      2.79 o 
   4   5   2       54.20       53.80      4.39 o 
   5   5   2      134.31      126.17      6.83 o 
   6   5   2        2.46        2.32      2.79 o 
   7   5   2        3.27       10.10      3.33 o 
 -10   6   2        0.02       -1.33      2.54 o 
  -9   6   2        0.18       -1.18      2.33 o 
  -8   6   2       62.63       69.71      4.51 o 
  -7   6   2       34.79       38.30      3.60 o 
  -6   6   2       45.80       35.59      2.73 o 
  -5   6   2       20.92       18.42      2.07 o 
  -4   6   2       80.88       96.38      3.75 o 
  -3   6   2      229.68      182.53      5.52 o 
  -2   6   2     1076.99     1072.43     25.40 o 
  -1   6   2       23.09       21.59      1.78 o 
   0   6   2      192.31      212.73      6.38 o 
   1   6   2       57.82       51.79      2.42 o 
   2   6   2      170.15      158.71      5.66 o 
   3   6   2      199.77      183.67      6.31 o 
   4   6   2       37.06       38.28      3.83 o 
   5   6   2        1.98        1.56      2.98 o 
   6   6   2        0.14        0.71      2.95 o 
   7   6   2       43.90       56.74      6.80 o 
 -10   7   2        0.91        1.75      2.99 o 
  -9   7   2       71.09       67.26      4.81 o 
  -8   7   2       16.45       19.54      3.08 o 
  -7   7   2       69.52       63.33      4.21 o 
  -6   7   2       10.32        7.74      1.97 o 
  -5   7   2       62.00       50.22      3.02 o 
  -4   7   2      254.41      240.83      7.11 o 
  -3   7   2      375.00      399.35     10.67 o 
  -2   7   2      231.56      240.52      7.01 o 
  -1   7   2      115.39      115.15      3.65 o 
   0   7   2       50.87       45.81      3.53 o 
   1   7   2      103.99      101.41      6.85 o 
   2   7   2        0.24        1.37      2.22 o 
   3   7   2        8.44        9.14      2.41 o 
   4   7   2        1.39       -0.59      2.60 o 
   5   7   2       19.17       23.92      3.93 o 
   6   7   2        7.56        8.08      7.23 o 
 -10   8   2       11.87        7.82      3.06 o 
  -9   8   2        1.58       -0.34      2.63 o 
  -8   8   2       19.12       13.77      3.29 o 
  -7   8   2      120.50      123.86      6.23 o 
  -6   8   2       82.83       75.71      5.22 o 
  -5   8   2       51.32       57.61      4.20 o 
  -4   8   2       46.46       41.61      2.83 o 
  -3   8   2      101.23      109.00      4.41 o 
  -2   8   2        0.06       -0.68      1.37 o 
  -1   8   2        0.42        2.76      2.59 o 
   0   8   2      118.27      106.85      5.87 o 
   1   8   2       23.98       28.30      2.75 o 
   2   8   2        1.23        0.63      2.17 o 
   3   8   2        8.50        7.41      3.90 o 
   4   8   2       62.40       57.76      5.10 o 
   5   8   2       20.25       13.14      3.46 o 
  -9   9   2        2.59       -1.35      3.08 o 
  -8   9   2       42.59       46.39      6.06 o 
  -7   9   2       94.17       93.17      5.38 o 
  -6   9   2       49.62       48.72      3.25 o 
  -5   9   2       14.69       11.42      2.10 o 
  -4   9   2       19.54       18.58      6.73 o 
  -3   9   2      206.23      183.17      7.74 o 
  -2   9   2       40.54       41.10      3.96 o 
  -1   9   2      120.97      128.57      6.44 o 
   0   9   2      106.43       99.39      5.51 o 
   1   9   2       17.39       19.83      3.40 o 
   2   9   2       29.98       27.54      3.47 o 
   3   9   2       67.16       71.49      6.16 o 
   4   9   2       30.76       24.84      6.27 o 
   5   9   2       26.34       36.55      8.50 o 
  -9  10   2        0.20        1.67      2.63 o 
  -8  10   2        2.01        1.56      2.44 o 
  -7  10   2       14.22       19.31      2.86 o 
  -6  10   2        0.82        0.43      1.63 o 
  -5  10   2        0.87        1.64      2.54 o 
  -4  10   2       30.28       26.24      3.93 o 
  -3  10   2       28.60       30.86      3.96 o 
  -2  10   2       34.68       35.80      4.08 o 
  -1  10   2        2.66       -1.10      3.19 o 
   0  10   2       24.98       34.28      3.87 o 
   1  10   2      139.47      113.74      6.31 o 
   2  10   2       64.55       68.19      4.93 o 
   3  10   2       25.16       37.19      5.95 o 
  -8  11   2        0.59        0.77      2.51 o 
  -7  11   2        5.27        7.59      2.66 o 
  -6  11   2       15.96       15.41      3.36 o 
  -5  11   2        3.33        1.28      2.91 o 
  -4  11   2        1.04        2.29      3.17 o 
  -3  11   2        0.98        0.77      2.84 o 
  -2  11   2        0.33        0.33      2.87 o 
  -1  11   2        5.64        4.49      2.86 o 
   0  11   2       78.63       95.89      5.99 o 
   1  11   2       65.87       59.34      5.17 o 
   2  11   2       20.01       21.88      8.18 o 
  -7  12   2       10.51        7.23      4.68 o 
  -6  12   2       10.92       15.70      3.81 o 
  -5  12   2       22.43       24.59      5.74 o 
  -4  12   2        3.37        4.07      3.57 o 
  -3  12   2        3.17        4.97      3.29 o 
  -2  12   2        5.56        5.67      3.10 o 
  -1  12   2        7.69       15.53      6.27 o 
   0  12   2       26.17       30.55      4.23 o 
   1  12   2        1.41        3.40      4.68 o 
  -6  13   2        4.52        1.70      5.95 o 
  -5  13   2        4.80        1.91      5.31 o 
  -4  13   2       12.04        9.36      6.27 o 
  -3  13   2       27.92       33.99      4.78 o 
  -1 -14   3        6.96        6.19      3.47 o 
   0 -14   3        5.97        3.56      3.50 o 
   1 -14   3       22.54       26.83      4.08 o 
   2 -14   3       22.47       31.80      4.36 o 
   3 -14   3       16.94       17.15      3.72 o 
   4 -14   3        5.51        0.46      3.50 o 
   5 -14   3        1.25       -0.73      5.42 o 
   6 -14   3        9.45        6.80      4.89 o 
  -3 -13   3       16.58       11.90      5.31 o 
  -2 -13   3       11.94        7.63      3.83 o 
  -1 -13   3        4.92        3.22      3.01 o 
   0 -13   3       40.20       48.53      4.70 o 
   1 -13   3       27.15       23.90      3.93 o 
   2 -13   3       18.71       15.89      3.46 o 
   3 -13   3       10.83        8.81      3.52 o 
   4 -13   3        4.69        2.39      3.06 o 
   5 -13   3       31.68       31.61      4.14 o 
   6 -13   3       26.12       34.00      6.16 o 
   7 -13   3        8.01        8.08      4.89 o 
  -4 -12   3       22.07       18.55      3.11 o 
  -3 -12   3        0.02        0.26      2.23 o 
  -2 -12   3       10.70       10.26      2.60 o 
  -1 -12   3       64.28       73.17      5.29 o 
   0 -12   3        0.12        1.22      2.43 o 
   1 -12   3        0.57        4.47      3.08 o 
   2 -12   3       11.45       11.20      3.06 o 
   3 -12   3        8.36        7.52      2.95 o 
   4 -12   3        7.89       11.49      2.91 o 
   5 -12   3       43.19       55.88      6.80 o 
   6 -12   3       32.00       31.03      5.31 o 
   7 -12   3        1.65        3.48      3.83 o 
   8 -12   3        0.00       -0.21      4.89 o 
  -5 -11   3        0.87        3.68      3.52 o 
  -4 -11   3       14.78       10.72      2.83 o 
  -3 -11   3       36.02       37.08      3.28 o 
  -2 -11   3       88.41       93.17      4.64 o 
  -1 -11   3       95.97       94.69      6.88 o 
   0 -11   3       16.32       18.65      2.25 o 
   1 -11   3       31.94       30.62      3.60 o 
   2 -11   3      123.54      124.32      6.14 o 
   3 -11   3      106.85      107.45      5.84 o 
   4 -11   3       71.69       65.94      4.63 o 
   5 -11   3        4.34        2.55      2.55 o 
   6 -11   3        8.65        6.72      2.16 o 
   7 -11   3        0.35       -1.00      2.16 o 
   8 -11   3        9.45       14.60      3.36 o 
  -6 -10   3        4.98        2.40      3.57 o 
  -5 -10   3       29.05       26.13      3.90 o 
  -4 -10   3       17.35       17.66      3.46 o 
  -3 -10   3        7.02       10.77      2.37 o 
  -2 -10   3      182.71      161.58      5.70 o 
  -1 -10   3        1.51        1.43      1.68 o 
   0 -10   3       69.63       72.13      3.63 o 
   1 -10   3      127.86      122.20      4.62 o 
   2 -10   3      239.68      239.08      7.61 o 
   3 -10   3      107.77       85.72      5.05 o 
   4 -10   3        0.41        0.11      1.62 o 
   5 -10   3       39.13       36.44      3.33 o 
   6 -10   3        9.41        8.71      2.44 o 
   7 -10   3       10.76       10.89      2.87 o 
   8 -10   3       16.62       17.82      6.16 o 
   9 -10   3        0.99       -0.43      4.04 o 
  -6  -9   3       24.43       22.29      3.88 o 
  -5  -9   3       40.72       36.36      3.98 o 
  -4  -9   3       14.14       12.52      2.22 o 
  -3  -9   3        5.67        7.48      2.56 o 
  -2  -9   3      287.10      266.31      7.89 o 
  -1  -9   3      142.86      146.37      5.19 o 
   0  -9   3        5.71        6.47      1.72 o 
   1  -9   3       69.69       65.26      3.26 o 
   2  -9   3        3.33        2.25      1.57 o 
   3  -9   3        6.87        7.61      1.44 o 
   4  -9   3       60.99       68.31      2.89 o 
   5  -9   3      224.86      209.86      6.67 o 
   6  -9   3       10.74       13.38      2.78 o 
   7  -9   3        2.65        1.79      2.33 o 
   8  -9   3       19.80       20.69      3.72 o 
   9  -9   3        3.36        1.70      3.19 o 
  -7  -8   3       18.60       17.20      3.98 o 
  -6  -8   3       90.56       92.87      6.11 o 
  -5  -8   3        9.86       11.92      3.21 o 
  -4  -8   3       14.38       17.20      2.54 o 
  -3  -8   3      140.32      154.58      5.51 o 
  -2  -8   3      371.92      348.98      9.57 o 
  -1  -8   3      202.49      213.17      6.38 o 
   0  -8   3      364.39      360.72      9.61 o 
   1  -8   3      112.86      103.64      4.63 o 
   2  -8   3       90.06       88.26      2.88 o 
   3  -8   3      321.57      326.34      7.65 o 
   4  -8   3      431.75      465.16     10.52 o 
   5  -8   3       29.79       30.95      2.23 o 
   6  -8   3       16.48        9.47      1.96 o 
   7  -8   3       31.46       28.88      3.30 o 
   8  -8   3       55.31       62.04      4.88 o 
   9  -8   3        2.54        3.52      4.04 o 
  -8  -7   3       21.34       24.35      4.20 o 
  -7  -7   3       23.13       17.61      7.01 o 
  -6  -7   3        7.70        3.83      2.70 o 
  -5  -7   3       14.12       14.94      3.01 o 
  -4  -7   3        3.33        4.12      2.02 o 
  -3  -7   3      138.42      130.22      4.54 o 
  -2  -7   3      607.21      588.05     14.80 o 
  -1  -7   3      335.18      364.57      9.57 o 
   0  -7   3       37.28       37.21      1.81 o 
   1  -7   3       95.41       90.87      2.76 o 
   2  -7   3     1179.40     1129.16     23.42 o 
   3  -7   3       89.55       83.82      2.83 o 
   4  -7   3      117.49      120.70      3.69 o 
   5  -7   3       62.79       65.23      3.39 o 
   6  -7   3       12.75       10.18      1.92 o 
   7  -7   3      242.57      244.77      9.56 o 
   8  -7   3        4.30        4.29      1.97 o 
   9  -7   3        0.73       -2.55      2.55 o 
  10  -7   3        0.01       -1.06      4.68 o 
  -8  -6   3        0.11        3.82      3.37 o 
  -7  -6   3       18.63       16.58      3.53 o 
  -6  -6   3      255.43      228.78      9.30 o 
  -5  -6   3       12.02        8.21      2.89 o 
  -4  -6   3      440.49      482.64     15.69 o 
  -3  -6   3       24.28       22.03      1.99 o 
  -2  -6   3      503.64      502.38     14.08 o 
  -1  -6   3      389.65      409.80     10.38 o 
   0  -6   3     1559.11     1590.33     44.14 o 
   1  -6   3        2.21        3.66      0.90 o 
   2  -6   3      216.00      165.80      4.14 o 
   3  -6   3       33.42       34.65      1.80 o 
   4  -6   3       41.63       52.04      6.07 o 
   5  -6   3      270.66      303.74      8.58 o 
   6  -6   3      329.35      300.14     12.70 o 
   7  -6   3       66.87       67.54      6.47 o 
   8  -6   3       10.05        5.07      2.46 o 
   9  -6   3       10.59        5.23      2.25 o 
  10  -6   3        6.68       -2.55      4.89 o 
  -9  -5   3        6.48       11.66      3.90 o 
  -8  -5   3       24.10       25.08      3.81 o 
  -7  -5   3      136.11      138.07      7.04 o 
  -6  -5   3       63.33       57.42      4.75 o 
  -5  -5   3       15.21       20.78      2.23 o 
  -4  -5   3       14.09       14.62      1.80 o 
  -3  -5   3      749.33      786.96     19.13 o 
  -2  -5   3      621.92      753.78     18.19 o 
  -1  -5   3     1781.56     1571.37     36.83 o 
   0  -5   3      170.10      205.83      4.70 o 
   1  -5   3      411.34      437.50      9.35 o 
   2  -5   3      864.08      881.82     18.27 o 
   3  -5   3       25.09       25.04      2.39 o 
   4  -5   3      797.35      759.32     16.02 o 
   5  -5   3      262.50      267.68      7.81 o 
   6  -5   3       28.64       31.04      2.81 o 
   7  -5   3        6.47        6.82      2.20 o 
   8  -5   3       17.56       19.50      2.85 o 
   9  -5   3       35.24       38.70      3.81 o 
  10  -5   3        5.78        1.51      4.25 o 
  -9  -4   3       32.36       26.69     11.16 o 
  -8  -4   3       92.90       83.79      5.69 o 
  -7  -4   3      177.89      177.06      8.03 o 
  -6  -4   3       49.31       47.27      4.18 o 
  -5  -4   3       52.48       48.53      2.26 o 
  -4  -4   3       78.37       79.16      3.68 o 
  -3  -4   3      465.70      357.08      9.15 o 
  -2  -4   3      209.74      245.73      5.46 o 
  -1  -4   3      161.10      141.36      3.31 o 
   0  -4   3      129.38      141.53      3.40 o 
   1  -4   3     2388.55     2369.98     47.79 o 
   2  -4   3     1171.66     1213.23     24.80 o 
   3  -4   3     1066.26     1113.12     22.90 o 
   4  -4   3        1.58        1.51      0.99 o 
   5  -4   3      243.54      271.85      7.92 o 
   6  -4   3      263.16      261.94      7.98 o 
   7  -4   3       57.95       67.27      5.98 o 
   8  -4   3       34.41       33.06      3.78 o 
   9  -4   3       14.96       17.16      4.75 o 
  10  -4   3        1.03        1.28      4.89 o 
 -10  -3   3       24.42       13.81      6.16 o 
  -9  -3   3       65.02       58.96      5.29 o 
  -8  -3   3       98.55       99.18      6.11 o 
  -7  -3   3      154.62      149.59      7.41 o 
  -6  -3   3      138.37      129.73      6.78 o 
  -5  -3   3      270.68      270.95      8.68 o 
  -4  -3   3     2695.94     2866.64     65.73 o 
  -3  -3   3      312.90      409.99      8.81 o 
  -2  -3   3      360.72      383.81      9.12 o 
  -1  -3   3     1467.24     1377.26     27.88 o 
   0  -3   3     1221.35     1374.84     27.83 o 
   1  -3   3     4856.33     4764.37     95.63 o 
   2  -3   3      977.56     1001.33     20.49 o 
   3  -3   3      730.29      774.52     25.83 o 
   4  -3   3       60.70       75.10      3.07 o 
   5  -3   3      256.32      261.72      7.78 o 
   6  -3   3       22.04       19.88      2.31 o 
   7  -3   3       29.40       36.82      3.47 o 
   8  -3   3        3.44       -2.02      2.02 o 
   9  -3   3       16.40       12.99      2.95 o 
  10  -3   3       13.55       12.75      5.95 o 
 -10  -2   3       11.06        8.39      3.46 o 
  -9  -2   3        0.05        3.61      3.29 o 
  -8  -2   3        0.98       -1.93      1.93 o 
  -7  -2   3        0.21        0.06      1.93 o 
  -6  -2   3       97.62       91.53      3.92 o 
  -5  -2   3      533.73      610.08     14.98 o 
  -4  -2   3     1306.30     1418.90     29.01 o 
  -3  -2   3      187.11      131.32      3.30 o 
  -2  -2   3     3523.93     3702.63     66.13 o 
  -1  -2   3       90.48       85.96      2.28 o 
   0  -2   3     2116.83     2164.47     50.20 o 
   1  -2   3      844.20      868.41     17.76 o 
   2  -2   3     1162.33     1130.59     23.12 o 
   3  -2   3       11.28       13.62      1.15 o 
   4  -2   3      176.93      161.25      4.57 o 
   5  -2   3        1.00        0.84      1.85 o 
   6  -2   3        0.07       -0.51      1.80 o 
   7  -2   3        1.91        4.38      1.93 o 
   8  -2   3       62.64       53.93      4.82 o 
   9  -2   3       38.75       53.45     10.20 o 
 -10  -1   3        1.58        0.05      3.61 o 
  -9  -1   3       84.83       84.78      4.40 o 
  -8  -1   3       44.36       37.33      3.11 o 
  -7  -1   3       28.21       33.41      2.80 o 
  -6  -1   3       53.23       51.92      3.10 o 
  -5  -1   3      425.40      437.75     14.42 o 
  -4  -1   3      418.68      396.04      9.32 o 
  -3  -1   3     3014.47     3022.51     60.85 o 
  -2  -1   3      856.02      938.07     19.14 o 
  -1  -1   3     2321.03     2231.07     44.85 o 
   0  -1   3       76.49       79.52      2.62 o 
   1  -1   3      622.47      615.90     14.59 o 
   2  -1   3       19.79       20.78      1.22 o 
   3  -1   3       39.55       40.47      2.55 o 
   4  -1   3      276.32      284.03      8.79 o 
   5  -1   3        0.86        1.18      1.77 o 
   6  -1   3       41.52       50.59      3.42 o 
   7  -1   3       77.47       75.46      5.61 o 
   8  -1   3       56.16       49.19      3.45 o 
   9  -1   3       14.65       22.55      3.41 o 
 -11   0   3        0.27       -4.25      4.25 o 
 -10   0   3        9.49        8.76      2.64 o 
  -9   0   3       13.71       16.24      2.83 o 
  -8   0   3       25.45       29.48      3.99 o 
  -7   0   3        7.62        5.39      2.04 o 
  -6   0   3       41.91       40.67      3.02 o 
  -5   0   3     2871.31     2925.81     80.00 o 
  -4   0   3      820.62      809.38     16.77 o 
  -3   0   3     2891.15     2808.80     56.52 o 
  -2   0   3      474.05      546.46     11.37 o 
  -1   0   3      163.71      152.52      3.55 o 
   0   0   3       22.10       17.88      1.01 o 
   1   0   3     1655.90     1689.04     34.22 o 
   2   0   3      158.66      190.79      4.57 o 
   3   0   3      656.72      703.04     14.85 o 
   4   0   3      105.25      135.39      4.81 o 
   5   0   3      578.68      552.43     14.54 o 
   6   0   3      204.48      184.95      6.42 o 
   7   0   3      183.54      175.39      6.48 o 
   8   0   3       22.67       27.75      3.13 o 
   9   0   3        1.29       14.16      7.76 o 
 -11   1   3       13.11       24.01      5.31 o 
 -10   1   3        3.41        3.47      2.33 o 
  -9   1   3        7.06        8.85      2.31 o 
  -8   1   3        0.25       -2.25      2.25 o 
  -7   1   3       12.36       18.68      2.33 o 
  -6   1   3     1241.53     1266.72     26.24 o 
  -5   1   3      108.24       93.22      2.93 o 
  -4   1   3      385.57      380.38      8.31 o 
  -3   1   3      242.58      299.33      6.58 o 
  -2   1   3      757.32      786.62     16.38 o 
  -1   1   3      653.90      684.73     14.13 o 
   0   1   3        7.45        7.45      0.91 o 
   1   1   3      154.86      124.82      4.02 o 
   2   1   3      960.36     1044.91     21.60 o 
   3   1   3     2205.12     2378.47     48.34 o 
   4   1   3      313.03      306.20      8.73 o 
   5   1   3      314.68      331.32      9.68 o 
   6   1   3       76.15       78.60      4.08 o 
   7   1   3       49.58       52.35      3.89 o 
   8   1   3        2.20        1.13      2.86 o 
   9   1   3        8.25       15.09      3.40 o 
 -11   2   3       18.27       11.48      4.68 o 
 -10   2   3        0.69       -2.30      2.30 o 
  -9   2   3       62.98       62.33      4.50 o 
  -8   2   3      166.73      155.84      5.70 o 
  -7   2   3      398.80      391.25     10.80 o 
  -6   2   3       55.19       57.14      2.57 o 
  -5   2   3       11.82       20.95      1.66 o 
  -4   2   3      231.83      243.05      5.63 o 
  -3   2   3      231.61      240.94      5.44 o 
  -2   2   3      232.78      207.75      5.60 o 
  -1   2   3      580.83      568.94     11.90 o 
   0   2   3      410.04      495.24     10.54 o 
   1   2   3       17.02       20.27      1.32 o 
   2   2   3       43.09       85.92      2.87 o 
   3   2   3      176.54      205.77      5.24 o 
   4   2   3      108.37      120.06      4.65 o 
   5   2   3       16.45       10.22      2.18 o 
   6   2   3        8.32        3.95      2.11 o 
   7   2   3       24.52       23.23      3.81 o 
   8   2   3       28.64       33.70      4.52 o 
 -11   3   3        2.39        2.34      4.25 o 
 -10   3   3       14.94       15.62      3.29 o 
  -9   3   3       22.94       24.44      4.25 o 
  -8   3   3       17.83       17.91      2.78 o 
  -7   3   3      181.59      175.77      6.52 o 
  -6   3   3        7.58        8.43      1.42 o 
  -5   3   3       66.65       65.53      2.46 o 
  -4   3   3     2425.54     2314.75     50.61 o 
  -3   3   3      748.45      804.40     19.34 o 
  -2   3   3        0.54        0.53      0.96 o 
  -1   3   3      813.35      814.51     16.94 o 
   0   3   3     3097.85     3164.74     63.94 o 
   1   3   3     1050.56     1178.32     24.32 o 
   2   3   3      358.72      370.68      8.46 o 
   3   3   3       68.48       71.74      2.89 o 
   4   3   3       36.88       32.18      2.69 o 
   5   3   3      138.84      135.18      7.86 o 
   6   3   3       25.96       24.26      3.80 o 
   7   3   3       31.34       31.03      4.23 o 
   8   3   3       30.03       34.64      4.89 o 
 -11   4   3       24.39       31.66      5.95 o 
 -10   4   3        3.47        2.01      2.48 o 
  -9   4   3        0.83       -1.89      2.33 o 
  -8   4   3       70.91       61.44      4.20 o 
  -7   4   3       84.58       88.54      4.95 o 
  -6   4   3       83.94       85.95      3.54 o 
  -5   4   3      277.68      275.44      7.68 o 
  -4   4   3     1334.47     1274.52     30.33 o 
  -3   4   3      140.66      122.82      4.12 o 
  -2   4   3      293.45      280.09      7.52 o 
  -1   4   3     1430.13     1465.50     30.01 o 
   0   4   3      308.92      303.94      7.51 o 
   1   4   3      396.66      427.93      9.58 o 
   2   4   3      316.27      330.05      7.80 o 
   3   4   3       76.76       86.36      3.27 o 
   4   4   3      227.31      211.60      6.83 o 
   5   4   3       55.04       49.70      4.44 o 
   6   4   3       22.22       24.32      3.96 o 
   7   4   3        3.66       -0.73      2.71 o 
 -10   5   3        2.05        0.81      2.60 o 
  -9   5   3        0.18       -1.59      2.40 o 
  -8   5   3       32.60       33.33      3.53 o 
  -7   5   3       74.88       66.98      4.21 o 
  -6   5   3        6.12       14.96      2.57 o 
  -5   5   3       10.35        5.14      2.56 o 
  -4   5   3      237.25      270.91      7.61 o 
  -3   5   3      336.81      295.96      8.02 o 
  -2   5   3      622.45      552.31     13.37 o 
  -1   5   3      495.38      528.53     11.50 o 
   0   5   3        3.12        1.73      1.22 o 
   1   5   3       44.49       42.11      2.94 o 
   2   5   3      392.48      377.26      8.89 o 
   3   5   3      286.92      268.74      8.23 o 
   4   5   3      156.38      152.15      7.44 o 
   5   5   3       11.34        8.95      2.99 o 
   6   5   3        1.76       -3.31      4.46 o 
   7   5   3        1.77        5.95      3.40 o 
 -10   6   3       14.35       19.46      7.44 o 
  -9   6   3        6.98        7.30      2.87 o 
  -8   6   3       21.20       16.29      3.01 o 
  -7   6   3       13.23       11.31      2.55 o 
  -6   6   3        1.97        1.57      1.72 o 
  -5   6   3       41.35       38.78      2.73 o 
  -4   6   3       88.41       83.61      3.63 o 
  -3   6   3      761.84      734.80     18.24 o 
  -2   6   3      482.95      463.33     12.02 o 
  -1   6   3      272.19      288.16      6.95 o 
   0   6   3      238.34      255.32     10.80 o 
   1   6   3       60.18       53.74      3.56 o 
   2   6   3      169.37      155.39      5.71 o 
   3   6   3       74.61       71.36      3.88 o 
   4   6   3        5.03        2.93      2.60 o 
   5   6   3        1.53        0.31      2.86 o 
   6   6   3       17.58       19.76      4.99 o 
 -10   7   3        5.28        4.14      2.90 o 
  -9   7   3       20.92       24.09      3.38 o 
  -8   7   3        3.08        3.18      2.39 o 
  -7   7   3       19.88       20.43      2.93 o 
  -6   7   3       43.75       45.86      3.06 o 
  -5   7   3       28.47       27.69      3.22 o 
  -4   7   3      234.91      249.33      7.44 o 
  -3   7   3      121.42      117.07      4.50 o 
  -2   7   3       42.68       43.87      2.91 o 
  -1   7   3        0.16        0.93      1.55 o 
   0   7   3       31.31       39.95      3.72 o 
   1   7   3       51.82       61.51      5.64 o 
   2   7   3       34.10       27.90      2.87 o 
   3   7   3        6.09        9.97      2.70 o 
   4   7   3       69.77       80.47      5.56 o 
   5   7   3       24.18       33.14      4.24 o 
 -10   8   3        5.43        3.89      2.78 o 
  -9   8   3        6.25        6.31      3.40 o 
  -8   8   3       58.56       62.19      4.80 o 
  -7   8   3      124.48      120.75      6.01 o 
  -6   8   3       16.74       13.94      2.27 o 
  -5   8   3       19.00       13.41      2.13 o 
  -4   8   3        3.63        3.83      1.85 o 
  -3   8   3       29.89       26.46      2.41 o 
  -2   8   3      107.01      109.20      7.51 o 
  -1   8   3       67.15       59.83      4.33 o 
   0   8   3      108.70      110.01      5.66 o 
   1   8   3       28.87       23.26      3.26 o 
   2   8   3       37.41       40.23      4.14 o 
   3   8   3       63.47       75.11      8.39 o 
   4   8   3       37.56       41.88      4.59 o 
   5   8   3       15.69       18.77      3.93 o 
  -9   9   3        6.30        6.71      3.93 o 
  -8   9   3       29.10       36.22      3.81 o 
  -7   9   3        7.91        5.81      2.03 o 
  -6   9   3        1.05        0.53      1.89 o 
  -5   9   3        2.47        1.80      1.66 o 
  -4   9   3       21.61       18.31      2.24 o 
  -3   9   3      290.25      285.91     10.74 o 
  -2   9   3       69.98       66.19      4.69 o 
  -1   9   3        3.97        1.31      2.67 o 
   0   9   3       21.54       19.25      3.17 o 
   1   9   3       27.40       26.96      3.60 o 
   2   9   3       69.21       63.79     13.71 o 
   3   9   3       24.44       34.00      5.53 o 
   4   9   3        3.50        7.23      3.83 o 
  -9  10   3        5.89        6.59      3.19 o 
  -8  10   3        0.21       -1.20      3.83 o 
  -7  10   3        1.41       -0.57      1.84 o 
  -6  10   3        2.70        4.01      1.67 o 
  -5  10   3        3.19        1.69      2.60 o 
  -4  10   3       39.12       44.80      4.68 o 
  -3  10   3        0.09       -1.80      2.40 o 
  -2  10   3       14.36       11.80      3.42 o 
  -1  10   3       79.37       85.53      5.51 o 
   0  10   3       75.09       67.62      4.99 o 
   1  10   3       59.82       59.44      4.99 o 
   2  10   3       26.49       26.80      9.78 o 
   3  10   3        0.54       -0.43      3.61 o 
  -8  11   3        5.52       15.51      3.19 o 
  -7  11   3       11.51       20.74      4.94 o 
  -6  11   3        8.27        3.88      3.11 o 
  -5  11   3        9.30        5.96      3.36 o 
  -4  11   3        0.13       -3.72      3.72 o 
  -3  11   3        8.08        5.89      3.37 o 
  -2  11   3        9.06        8.10      5.21 o 
  -1  11   3       45.90       50.46      4.80 o 
   0  11   3       35.59       40.20      5.63 o 
   1  11   3        6.44        4.51      4.78 o 
  -7  12   3        3.44        0.64      5.31 o 
  -6  12   3        1.65        0.51      3.36 o 
  -5  12   3        7.02        5.43      3.42 o 
  -4  12   3        7.52        5.85      3.51 o 
  -3  12   3       12.36       13.74      3.83 o 
  -2  12   3       15.12       19.66      4.02 o 
  -1  12   3       22.81       25.88      4.20 o 
   1 -15   4       14.41       15.51      5.53 o 
   2 -15   4        4.23        9.56      4.68 o 
   3 -15   4        4.68        6.38      4.89 o 
   4 -15   4       10.70       12.38      4.14 o 
   5 -15   4        0.29       -0.64      6.59 o 
  -1 -14   4        2.29        4.09      3.34 o 
   0 -14   4       12.84       12.24      3.83 o 
   1 -14   4       52.41       52.22      4.85 o 
   2 -14   4       21.81       27.01      3.93 o 
   3 -14   4       11.81       13.26      3.62 o 
   4 -14   4       24.95       32.28      4.54 o 
   5 -14   4       18.30       14.71      4.08 o 
   6 -14   4       13.73       17.43      5.31 o 
  -4 -13   4       24.15       28.45      9.14 o 
  -3 -13   4        1.79        2.20      2.52 o 
  -2 -13   4        1.43        2.82      2.99 o 
  -1 -13   4        4.52        4.53      3.10 o 
   0 -13   4       42.36       46.54      4.59 o 
   1 -13   4        8.81       13.81      3.37 o 
   2 -13   4        0.33        4.30      3.01 o 
   3 -13   4        3.01       -0.08      2.95 o 
   4 -13   4       39.84       43.76      4.44 o 
   5 -13   4       18.91       21.70      3.83 o 
   6 -13   4        7.79        7.65      4.68 o 
   7 -13   4        1.37       -0.85      4.25 o 
  -4 -12   4        2.64        4.24      2.23 o 
  -3 -12   4       14.77       15.13      2.68 o 
  -2 -12   4       44.89       40.12      6.02 o 
  -1 -12   4       28.17       29.00      2.54 o 
   0 -12   4        0.09       -0.58      2.34 o 
   1 -12   4       28.73       24.01      4.46 o 
   2 -12   4        0.07       -1.50      2.51 o 
   3 -12   4      105.99       99.32      5.62 o 
   4 -12   4       24.08       30.69      6.80 o 
   5 -12   4        3.98        7.76      3.72 o 
   6 -12   4        0.24       -1.91      3.83 o 
   7 -12   4        6.44        8.57      4.57 o 
  -5 -11   4        8.60        0.25      3.21 o 
  -4 -11   4       18.51       29.25      3.04 o 
  -3 -11   4       26.20       28.94      2.98 o 
  -2 -11   4       25.73       29.29      2.65 o 
  -1 -11   4        4.42        2.86      1.68 o 
   0 -11   4       49.19       52.31      3.06 o 
   1 -11   4       44.68       48.09      3.02 o 
   2 -11   4      373.25      346.86     15.07 o 
   3 -11   4      109.58      109.33      5.84 o 
   4 -11   4       10.90       10.60      2.78 o 
   5 -11   4       11.28       15.96      3.05 o 
   6 -11   4        5.40        7.53      2.16 o 
   7 -11   4        3.17        7.30      2.98 o 
   8 -11   4        7.33        8.50      3.83 o 
  -6 -10   4        3.37        3.65      3.11 o 
  -5 -10   4       31.32       28.03      3.78 o 
  -4 -10   4        8.76       14.31      2.97 o 
  -3 -10   4       11.15        9.99      2.20 o 
  -2 -10   4       76.40       82.51      3.95 o 
  -1 -10   4      148.70      144.44      5.22 o 
   0 -10   4      313.13      302.89      8.67 o 
   1 -10   4      109.74      101.57      4.26 o 
   2 -10   4       41.86       40.56      2.77 o 
   3 -10   4        0.19       -0.09      1.58 o 
   4 -10   4       41.19       41.71      2.79 o 
   5 -10   4       34.26       39.23      3.42 o 
   6 -10   4        7.98        3.61      3.29 o 
   7 -10   4        1.12        1.42      2.40 o 
   8 -10   4        4.51        8.66      2.78 o 
  -7  -9   4       18.24       16.01      4.57 o 
  -6  -9   4       37.06       35.33      4.44 o 
  -5  -9   4       10.27        9.95      2.95 o 
  -4  -9   4        7.86        7.13      2.08 o 
  -3  -9   4      167.59      132.94      4.87 o 
  -2  -9   4      268.07      264.27      7.81 o 
  -1  -9   4      612.79      602.04     15.33 o 
   0  -9   4       21.83       24.34      2.16 o 
   1  -9   4       90.27       87.94      4.60 o 
   2  -9   4       94.52       91.08      3.26 o 
   3  -9   4      140.50      147.16      4.30 o 
   4  -9   4       59.31       62.68      2.82 o 
   5  -9   4       47.44       50.73      2.97 o 
   6  -9   4        0.69        0.29      1.62 o 
   7  -9   4        4.33        2.44      2.55 o 
   8  -9   4       27.24       29.40      3.60 o 
  -7  -8   4       17.92       14.71      3.93 o 
  -6  -8   4       10.30       14.78      4.99 o 
  -5  -8   4       31.12       31.16      2.69 o 
  -4  -8   4       13.44       15.97      2.22 o 
  -3  -8   4      137.25      129.36      7.25 o 
  -2  -8   4       62.91       57.43      3.02 o 
  -1  -8   4       13.42       11.00      1.75 o 
   0  -8   4      417.42      375.11      9.90 o 
   1  -8   4       92.36      106.31      3.19 o 
   2  -8   4      353.60      348.41      8.00 o 
   3  -8   4      388.39      408.91      9.30 o 
   4  -8   4       44.57       42.11      2.31 o 
   5  -8   4       23.59       20.81      2.25 o 
   6  -8   4       51.39       52.93      3.27 o 
   7  -8   4       34.28       25.43      4.74 o 
   8  -8   4        0.41        0.13      2.54 o 
  -8  -7   4        0.21        3.28      4.99 o 
  -7  -7   4       16.19       15.05      3.68 o 
  -6  -7   4      109.58       88.44      7.33 o 
  -5  -7   4       93.20       93.92      4.17 o 
  -4  -7   4      243.09      240.03      7.15 o 
  -3  -7   4       29.69       34.36      2.41 o 
  -2  -7   4        0.01        0.38      1.21 o 
  -1  -7   4      335.77      328.27      8.71 o 
   0  -7   4      229.14      217.03      5.60 o 
   1  -7   4      456.79      444.38      9.69 o 
   2  -7   4      191.77      192.32      4.81 o 
   3  -7   4       34.12       47.36      2.22 o 
   4  -7   4      388.52      388.16      9.87 o 
   5  -7   4       83.59       82.50      3.79 o 
   6  -7   4       51.09       58.52      3.35 o 
   7  -7   4       26.80       19.41      2.48 o 
   8  -7   4        6.29        0.43      1.99 o 
   9  -7   4        0.11       -5.19      6.48 o 
  -8  -6   4        3.16        2.35      3.15 o 
  -7  -6   4       67.35       71.28      5.45 o 
  -6  -6   4       19.95       24.67      3.51 o 
  -5  -6   4      571.55      504.26     13.22 o 
  -4  -6   4      222.70      232.98      6.82 o 
  -3  -6   4       67.68       49.44      2.69 o 
  -2  -6   4     2272.48     2287.97     58.93 o 
  -1  -6   4     1272.09     1318.57     29.75 o 
   0  -6   4      568.43      555.95     12.74 o 
   1  -6   4        9.72       14.72      1.15 o 
   2  -6   4        8.61       16.75      1.32 o 
   3  -6   4      178.73      183.92      4.67 o 
   4  -6   4      576.15      558.40     12.25 o 
   5  -6   4      141.06      147.68      5.14 o 
   6  -6   4      256.47      276.02      8.30 o 
   7  -6   4       77.18       90.72      5.06 o 
   8  -6   4       10.30        7.86      4.16 o 
   9  -6   4       10.36        8.30      4.36 o 
  -9  -5   4       17.08       17.50      3.87 o 
  -8  -5   4       78.44       70.55      5.47 o 
  -7  -5   4        2.61        1.68      2.45 o 
  -6  -5   4        0.04       -1.74      2.63 o 
  -5  -5   4        3.17        1.34      1.56 o 
  -4  -5   4       93.44       86.90      2.98 o 
  -3  -5   4      169.22      157.42      5.40 o 
  -2  -5   4       13.87        7.61      0.80 o 
  -1  -5   4      278.34      279.13      6.24 o 
   0  -5   4     2867.29     2790.52     86.90 o 
   1  -5   4      315.79      288.54      6.45 o 
   2  -5   4       98.06       86.53      2.62 o 
   3  -5   4     1007.95      993.22     20.62 o 
   4  -5   4      322.28      324.81      7.50 o 
   5  -5   4       13.62       17.92      2.39 o 
   6  -5   4      177.18      169.89      7.13 o 
   7  -5   4      190.52      186.82     10.72 o 
   8  -5   4       17.12       20.20      5.31 o 
   9  -5   4       16.64       12.78      9.88 o 
  -9  -4   4       56.94       50.57      5.10 o 
  -8  -4   4       63.04       52.65      4.72 o 
  -7  -4   4      161.01      137.92      6.87 o 
  -6  -4   4       48.45       39.24      3.93 o 
  -5  -4   4      301.43      335.60      8.60 o 
  -4  -4   4       50.76       53.59      2.18 o 
  -3  -4   4      539.01      610.60     14.88 o 
  -2  -4   4      768.39      787.77     16.30 o 
  -1  -4   4        0.20        0.62      0.64 o 
   0  -4   4        4.60        9.22      0.83 o 
   1  -4   4     2295.62     2357.95     47.63 o 
   2  -4   4       79.35       78.71      2.48 o 
   3  -4   4       40.75       32.01      1.64 o 
   4  -4   4       67.36       75.87      2.85 o 
   5  -4   4       27.89       22.93      2.70 o 
   6  -4   4      318.97      349.14     10.08 o 
   7  -4   4       58.92       57.95      3.66 o 
   8  -4   4        0.04        0.36      2.00 o 
   9  -4   4        0.14       -1.88      2.43 o 
 -10  -3   4       14.83       11.83      4.04 o 
  -9  -3   4       12.16       13.34      3.62 o 
  -8  -3   4       33.81       37.53      4.26 o 
  -7  -3   4       76.45       80.34      4.96 o 
  -6  -3   4       31.51       31.32      2.56 o 
  -5  -3   4      757.76      776.40     20.03 o 
  -4  -3   4      171.28      158.61      4.03 o 
  -3  -3   4       48.44       54.86      1.99 o 
  -2  -3   4     1489.20     1514.72     30.75 o 
  -1  -3   4     1215.15     1296.43     26.26 o 
   0  -3   4     1586.33     1706.28     30.68 o 
   1  -3   4      626.09      709.99     14.70 o 
   2  -3   4       81.14       72.24      2.34 o 
   3  -3   4       56.58       54.45      2.61 o 
   4  -3   4       12.94       12.53      1.73 o 
   5  -3   4      208.29      207.81      6.66 o 
   6  -3   4      123.52      121.65      5.02 o 
   7  -3   4        5.37        4.01      1.81 o 
   8  -3   4       45.47       49.48      4.83 o 
   9  -3   4       32.07       27.96      3.79 o 
 -10  -2   4        0.02        0.47      2.93 o 
  -9  -2   4       26.89       26.81      3.87 o 
  -8  -2   4      144.40      173.88      6.20 o 
  -7  -2   4       65.83       65.17      4.09 o 
  -6  -2   4      182.86      194.36     10.25 o 
  -5  -2   4       49.70       62.34      2.61 o 
  -4  -2   4     2813.90     3127.87     63.14 o 
  -3  -2   4      129.43      118.53      4.09 o 
  -2  -2   4       61.18       59.89      2.48 o 
  -1  -2   4     1208.78     1250.78     26.03 o 
   0  -2   4      484.49      580.94     14.06 o 
   1  -2   4        3.62        6.10      0.77 o 
   2  -2   4      263.49      228.59      5.29 o 
   3  -2   4      164.13      143.12      3.80 o 
   4  -2   4     1198.97     1272.94     44.68 o 
   5  -2   4       21.93       18.90      2.30 o 
   6  -2   4       77.82       75.59      3.99 o 
   7  -2   4       29.31       28.31      2.74 o 
   8  -2   4       18.42       22.44      2.70 o 
   9  -2   4       15.95       18.28      4.68 o 
 -11  -1   4        0.03        2.76      4.89 o 
 -10  -1   4        4.32       -0.48      3.30 o 
  -9  -1   4       47.01       44.83      3.52 o 
  -8  -1   4      150.86      156.07      5.67 o 
  -7  -1   4       18.41       19.77      2.46 o 
  -6  -1   4       87.79       60.17      3.16 o 
  -5  -1   4     1722.65     1836.26     37.46 o 
  -4  -1   4     1123.77     1148.53     23.65 o 
  -3  -1   4      490.15      540.00     11.34 o 
  -2  -1   4      426.73      413.16      8.74 o 
  -1  -1   4     4708.82     4365.72    102.10 o 
   0  -1   4     1072.22      997.18     27.37 o 
   1  -1   4      832.26      785.80     16.24 o 
   2  -1   4     1832.77     1817.40     36.95 o 
   3  -1   4        8.63        7.25      1.11 o 
   4  -1   4       28.92       32.37      2.44 o 
   5  -1   4      240.23      225.35      7.21 o 
   6  -1   4      228.94      209.67      7.03 o 
   7  -1   4       13.80       14.05      2.35 o 
   8  -1   4       25.48       27.54      3.18 o 
   9  -1   4        3.34        4.68      4.25 o 
 -10   0   4        5.97       -0.26      2.39 o 
  -9   0   4        2.83        4.16      2.19 o 
  -8   0   4        0.99       -0.58      1.87 o 
  -7   0   4        6.49        6.20      1.91 o 
  -6   0   4      195.49      207.21      5.65 o 
  -5   0   4      439.74      480.24     10.43 o 
  -4   0   4      598.78      614.41     13.01 o 
  -3   0   4        6.50        6.79      0.92 o 
  -2   0   4       17.31       14.52      0.92 o 
  -1   0   4      268.87      315.84      6.80 o 
   0   0   4     1841.67     1926.18     56.00 o 
   1   0   4      504.62      602.77     12.69 o 
   2   0   4     1271.47     1410.97     28.91 o 
   3   0   4       60.34       57.31      2.29 o 
   4   0   4      244.43      259.61      9.85 o 
   5   0   4      463.94      457.68     12.61 o 
   6   0   4      327.60      323.74     10.75 o 
   7   0   4       15.22       17.30      2.94 o 
   8   0   4        0.01        2.89      2.38 o 
 -11   1   4       19.18       20.19      5.31 o 
 -10   1   4       10.98       10.62      3.08 o 
  -9   1   4       64.85       59.21      3.64 o 
  -8   1   4       53.82       55.65      3.47 o 
  -7   1   4      109.59       98.24      8.60 o 
  -6   1   4      651.29      722.08     16.20 o 
  -5   1   4       63.51       57.04      4.87 o 
  -4   1   4      286.70      303.68      6.85 o 
  -3   1   4      232.81      231.99      7.25 o 
  -2   1   4      430.06      404.21      8.60 o 
  -1   1   4      163.02      141.97      3.47 o 
   0   1   4     2062.53     1970.29     39.93 o 
   1   1   4      163.46      190.64      4.68 o 
   2   1   4      450.39      445.26      9.84 o 
   3   1   4      206.43      203.36      5.22 o 
   4   1   4      933.59     1001.81     24.89 o 
   5   1   4      144.87      147.24      5.53 o 
   6   1   4        7.05        8.27      2.26 o 
   7   1   4       29.08       27.32      2.81 o 
   8   1   4       13.46       26.15     12.01 o 
 -11   2   4        0.09       -2.43      2.75 o 
 -10   2   4       18.23       27.40      3.76 o 
  -9   2   4       50.33       56.13      7.33 o 
  -8   2   4      146.34      140.57      6.39 o 
  -7   2   4      454.76      470.19     12.60 o 
  -6   2   4        0.09        0.62      1.26 o 
  -5   2   4      818.06      748.40     23.28 o 
  -4   2   4       21.41       19.11      1.31 o 
  -3   2   4       91.78      120.32      3.84 o 
  -2   2   4      167.35      162.99      4.08 o 
  -1   2   4      273.54      276.80      6.23 o 
   0   2   4      226.93      199.67      4.83 o 
   1   2   4      452.28      408.85      9.05 o 
   2   2   4      436.10      499.78     11.01 o 
   3   2   4     1402.30     1380.21     28.72 o 
   4   2   4        0.93        1.26      1.86 o 
   5   2   4       11.59       16.00      2.84 o 
   6   2   4       39.10       45.08      3.37 o 
   7   2   4       16.02       19.49      3.72 o 
 -11   3   4       22.67       27.21      4.13 o 
 -10   3   4        8.11        6.43      2.76 o 
  -9   3   4        8.54        9.40      2.63 o 
  -8   3   4        6.38        6.05      2.45 o 
  -7   3   4        0.05       -1.29      2.09 o 
  -6   3   4      193.78      178.91      6.66 o 
  -5   3   4      193.02      180.30      7.19 o 
  -4   3   4      215.95      222.05      6.25 o 
  -3   3   4       12.27       10.40      1.52 o 
  -2   3   4       10.85        8.12      0.88 o 
  -1   3   4     1549.17     1501.56     30.73 o 
   0   3   4     1090.37     1096.17     22.73 o 
   1   3   4     1042.22     1067.08     22.28 o 
   2   3   4       21.15       27.72      1.94 o 
   3   3   4      302.28      288.87      7.22 o 
   4   3   4        4.90        8.14      2.06 o 
   5   3   4        1.08       -0.17      1.74 o 
   6   3   4       15.58       10.13      3.04 o 
   7   3   4        9.63       17.39      6.59 o 
 -11   4   4       19.25       19.76      5.31 o 
 -10   4   4        0.62        1.26      3.61 o 
  -9   4   4        4.00        2.11      2.39 o 
  -8   4   4        7.85        5.47      2.48 o 
  -7   4   4      115.21      112.12      5.56 o 
  -6   4   4      218.79      230.69      6.82 o 
  -5   4   4       22.20       31.77      2.33 o 
  -4   4   4      460.55      440.13     11.33 o 
  -3   4   4      173.18      157.94      4.98 o 
  -2   4   4     2574.44     2535.94     51.44 o 
  -1   4   4      350.08      304.10      7.09 o 
   0   4   4        0.45        4.20      1.18 o 
   1   4   4        1.43        0.67      1.17 o 
   2   4   4       32.54       39.06      2.40 o 
   3   4   4       76.50       78.18      3.29 o 
   4   4   4       63.21       74.52      5.15 o 
   5   4   4       35.78       33.79      3.81 o 
   6   4   4        0.27       -1.60      2.57 o 
   7   4   4        3.33        8.08      3.61 o 
 -10   5   4        0.37        0.29      2.50 o 
  -9   5   4        0.73       -0.59      2.30 o 
  -8   5   4       61.48       59.28      4.13 o 
  -7   5   4      120.45      113.38     13.28 o 
  -6   5   4       15.24        6.96      1.99 o 
  -5   5   4      321.30      280.74      8.02 o 
  -4   5   4      451.71      420.91     11.08 o 
  -3   5   4      354.35      319.36      8.71 o 
  -2   5   4      257.60      271.07      8.19 o 
  -1   5   4      319.49      340.19      7.91 o 
   0   5   4       76.44       80.31      3.08 o 
   1   5   4       13.22       16.81      1.81 o 
   2   5   4      169.02      182.75      5.20 o 
   3   5   4      406.45      403.77     18.38 o 
   4   5   4        5.00       -1.75      3.51 o 
   5   5   4       19.56       21.72      3.63 o 
   6   5   4       30.52       33.72      4.47 o 
 -10   6   4        3.41        3.40      2.78 o 
  -9   6   4        2.18       -2.55      2.55 o 
  -8   6   4        7.60        6.48      2.54 o 
  -7   6   4        0.01       -1.01      1.67 o 
  -6   6   4       52.52       53.11      3.22 o 
  -5   6   4      277.58      243.91      7.32 o 
  -4   6   4       97.71      100.28      4.13 o 
  -3   6   4      357.74      337.87      9.24 o 
  -2   6   4       15.41       17.19      2.08 o 
  -1   6   4      328.53      311.05     11.35 o 
   0   6   4       28.64       31.04      2.21 o 
   1   6   4       31.42       47.04      3.59 o 
   2   6   4       35.42       40.03      3.33 o 
   3   6   4       16.71       19.81      3.38 o 
   4   6   4       56.90       55.25      4.48 o 
   5   6   4       35.76       45.69      4.68 o 
 -10   7   4        0.11       -2.63      2.63 o 
  -9   7   4        0.14       -0.15      2.66 o 
  -8   7   4       17.36        9.45      2.63 o 
  -7   7   4       41.84       40.68      3.02 o 
  -6   7   4       28.81       30.93      2.66 o 
  -5   7   4      137.59      133.92      5.06 o 
  -4   7   4       88.58       83.16      3.91 o 
  -3   7   4        0.53        0.76      1.57 o 
  -2   7   4      207.50      226.54      9.87 o 
  -1   7   4      183.06      188.26      9.81 o 
   0   7   4        5.00        5.69      2.63 o 
   1   7   4        0.03        1.93      2.16 o 
   2   7   4        0.75        0.72      2.02 o 
   3   7   4       68.58       67.99      4.99 o 
   4   7   4       39.55       42.16      4.63 o 
   5   7   4        7.77        9.01      4.04 o 
  -9   8   4       10.63        7.33      2.69 o 
  -8   8   4       35.33       35.99      4.14 o 
  -7   8   4       13.35       15.89      2.34 o 
  -6   8   4        2.98       -0.50      1.82 o 
  -5   8   4        1.22        0.87      1.72 o 
  -4   8   4       44.22       41.72      2.91 o 
  -3   8   4      294.57      288.19     11.28 o 
  -2   8   4      180.20      186.63     13.68 o 
  -1   8   4        4.25        6.02      3.19 o 
   0   8   4        3.28        2.45      2.28 o 
   1   8   4        0.18        0.01      2.44 o 
   2   8   4       70.33       66.24      4.66 o 
   3   8   4       57.85       51.00      6.16 o 
   4   8   4       22.23       34.43      4.89 o 
  -9   9   4        4.01        1.13      2.66 o 
  -8   9   4       11.97       12.51      2.90 o 
  -7   9   4        5.37        4.19      2.00 o 
  -6   9   4        4.20        1.40      1.90 o 
  -5   9   4        6.78        8.17      1.81 o 
  -4   9   4       39.68       39.27      4.40 o 
  -3   9   4       53.12       46.80      4.25 o 
  -2   9   4        7.66        4.83      4.78 o 
  -1   9   4       72.03       73.14      4.90 o 
   0   9   4       20.29       21.01      3.30 o 
   1   9   4       86.35       83.09      5.35 o 
   2   9   4       42.45       45.91      8.93 o 
  -8  10   4        7.81        6.45      2.40 o 
  -7  10   4        5.66        6.24      2.32 o 
  -6  10   4        6.14        7.02      1.90 o 
  -5  10   4        1.25        1.00      2.78 o 
  -4  10   4        1.93       -0.51      2.79 o 
  -3  10   4       11.69       11.18      3.18 o 
  -2  10   4       71.52       65.16      5.17 o 
  -1  10   4       43.92       45.55      4.39 o 
   0  10   4       17.46       15.25      6.27 o 
   1  10   4       12.22        8.97      2.86 o 
   2  10   4        0.34        3.19      3.40 o 
  -8  11   4        9.37       13.18      2.76 o 
  -7  11   4        5.80        5.65      3.42 o 
  -6  11   4        7.64        5.87      3.06 o 
  -5  11   4        6.79        5.82      3.27 o 
  -4  11   4        2.79        2.74      2.99 o 
  -3  11   4       20.41       23.41      4.03 o 
  -2  11   4       26.38       32.12      4.08 o 
  -1  11   4        0.11       -0.45      2.51 o 
   0  11   4        2.06        0.37      2.73 o 
   1  11   4        2.63       -4.04      4.04 o 
  -7  12   4        0.15       -0.21      5.53 o 
  -6  12   4        0.47        6.59      5.95 o 
  -5  12   4        4.46        8.52      4.04 o 
  -4  12   4       27.32       30.20      6.59 o 
  -3  12   4       38.08       37.27      5.10 o 
   0 -15   5       12.60       11.48      4.89 o 
   1 -15   5       19.37       24.86      5.74 o 
   2 -15   5        9.56       10.20      4.68 o 
   3 -15   5        0.99        0.73      3.57 o 
   4 -15   5        4.05        7.08      3.63 o 
  -2 -14   5        0.27        1.67      3.17 o 
  -1 -14   5        8.99        8.22      3.51 o 
   0 -14   5       29.08       33.43      4.23 o 
   1 -14   5        4.99        5.41      3.26 o 
   2 -14   5        0.24        2.09      2.91 o 
   3 -14   5        2.72        7.47      3.30 o 
   4 -14   5       16.04       14.57      3.88 o 
  -4 -13   5        0.99       -2.44      2.44 o 
  -3 -13   5        9.35       16.95      3.97 o 
  -2 -13   5       15.65       15.82      3.48 o 
  -1 -13   5       66.64       68.60      5.90 o 
   0 -13   5        0.79        1.58      2.66 o 
   1 -13   5        7.84        8.86      2.99 o 
   2 -13   5       26.63       33.26      3.96 o 
   3 -13   5       39.48       44.63      4.54 o 
   4 -13   5        0.52       -0.54      2.98 o 
   5 -13   5        4.03        8.50      4.25 o 
  -5 -12   5        6.57        5.84      3.46 o 
  -4 -12   5       23.35       28.26      3.19 o 
  -3 -12   5       28.75       29.81      3.27 o 
  -2 -12   5       88.20       75.21      4.07 o 
  -1 -12   5       25.12       29.92      2.65 o 
   0 -12   5       44.25       40.83      2.91 o 
   1 -12   5       61.75       61.14      4.57 o 
   2 -12   5       99.14      105.90      5.81 o 
   3 -12   5       56.42       64.85      4.89 o 
   4 -12   5        0.01        4.88      2.70 o 
   5 -12   5        0.45       -3.40      3.40 o 
   7 -12   5        9.92       13.39      3.61 o 
  -6 -11   5       24.28       30.18      5.53 o 
  -5 -11   5       42.70       42.05      4.59 o 
  -4 -11   5       15.48       19.25      2.98 o 
  -3 -11   5        0.11       -0.73      1.72 o 
  -2 -11   5        1.70        1.93      2.66 o 
  -1 -11   5       85.64       78.68      3.81 o 
   0 -11   5      126.39      122.41      4.73 o 
   1 -11   5       30.46       30.99      2.65 o 
   2 -11   5      264.57      257.56     11.42 o 
   3 -11   5        6.78        5.49      1.80 o 
   4 -11   5        9.05        7.75      2.83 o 
   5 -11   5       15.13       19.55      2.55 o 
   6 -11   5        1.71        3.40      2.34 o 
   7 -11   5        0.82        5.53      3.19 o 
   8 -11   5        0.29        1.91      2.98 o 
  -6 -10   5       22.59       21.05      5.31 o 
  -5 -10   5        1.01        2.21      1.77 o 
  -4 -10   5       11.51       13.44      2.39 o 
  -3 -10   5       74.39       72.17      3.81 o 
  -2 -10   5      110.48      102.80      4.28 o 
  -1 -10   5      195.21      184.46      6.05 o 
   0 -10   5       25.17       24.11      2.31 o 
   1 -10   5       25.96       22.02      2.26 o 
   2 -10   5       32.38       27.18      2.36 o 
   3 -10   5      120.87      116.88      4.41 o 
   4 -10   5      135.92      131.95      5.49 o 
   5 -10   5        8.90        5.35      1.94 o 
   6 -10   5        2.16        1.55      2.19 o 
   7 -10   5        1.21        2.55      2.98 o 
   8 -10   5       13.88       13.18      3.83 o 
  -7  -9   5        2.83        5.06      3.18 o 
  -6  -9   5        0.23        0.72      2.81 o 
  -5  -9   5       13.01       13.18      2.08 o 
  -4  -9   5       24.01       25.49      2.49 o 
  -3  -9   5      113.41      111.96      4.46 o 
  -2  -9   5      583.97      546.45     14.15 o 
  -1  -9   5       27.53       19.80      2.17 o 
   0  -9   5        0.02        0.94      1.37 o 
   1  -9   5      111.09      114.63      4.21 o 
   2  -9   5      245.34      243.02      6.11 o 
   3  -9   5       57.26       56.59      2.62 o 
   4  -9   5        0.25        0.92      1.87 o 
   5  -9   5        5.41        2.26      1.59 o 
   6  -9   5        1.94       -0.35      1.65 o 
   7  -9   5        6.42        9.38      2.39 o 
   8  -9   5       56.42       54.61      6.16 o 
  -8  -8   5        5.11        0.44      3.47 o 
  -7  -8   5        0.31        0.20      3.01 o 
  -6  -8   5       51.52       40.58      4.13 o 
  -5  -8   5       46.52       51.94      3.48 o 
  -4  -8   5      343.48      313.82      8.99 o 
  -3  -8   5      396.20      360.90      9.85 o 
  -2  -8   5       42.38       44.26      2.74 o 
  -1  -8   5      220.03      225.31      6.62 o 
   0  -8   5        9.32       12.62      1.77 o 
   1  -8   5       27.93       28.96      1.70 o 
   2  -8   5       59.46       63.64      2.59 o 
   3  -8   5       15.11       16.98      1.59 o 
   4  -8   5      183.54      205.45      8.71 o 
   5  -8   5      104.87       94.25      4.05 o 
   6  -8   5       39.71       42.01      3.09 o 
   7  -8   5       46.97       46.39     10.94 o 
   8  -8   5        4.12        4.04      2.55 o 
  -8  -7   5        7.91        8.68      3.68 o 
  -7  -7   5       88.78       76.74      5.38 o 
  -6  -7   5      168.26      146.12      7.02 o 
  -5  -7   5      218.94      210.77      6.67 o 
  -4  -7   5       26.98       21.42      2.26 o 
  -3  -7   5       23.50       27.27      2.11 o 
  -2  -7   5      419.12      431.72     11.16 o 
  -1  -7   5        3.93        7.26      1.37 o 
   0  -7   5       61.03       72.17      2.39 o 
   1  -7   5      461.12      456.57     10.01 o 
   2  -7   5       22.45       27.67      3.25 o 
   3  -7   5      392.89      403.15      9.10 o 
   4  -7   5      317.28      327.85      8.33 o 
   5  -7   5      106.50      105.03      5.12 o 
   6  -7   5       11.53        5.85      1.88 o 
   7  -7   5       46.67       55.32      4.50 o 
   8  -7   5        0.23       -2.14      2.14 o 
   9  -7   5        8.33       -2.55      3.40 o 
  -9  -6   5       32.23       28.95      4.78 o 
  -8  -6   5      112.99      101.72      6.22 o 
  -7  -6   5       64.81       70.90      5.14 o 
  -6  -6   5        8.24        6.65      2.63 o 
  -5  -6   5        3.68        2.96      1.75 o 
  -4  -6   5        2.42        1.41      1.43 o 
  -3  -6   5       37.77       47.25      2.52 o 
  -2  -6   5      151.04      174.53      4.69 o 
  -1  -6   5      137.13      110.63      3.03 o 
   0  -6   5       27.68       36.09      1.70 o 
   1  -6   5      213.28      192.97      4.74 o 
   2  -6   5     2412.45     2406.81     48.87 o 
   3  -6   5      404.12      378.94      9.66 o 
   4  -6   5        4.79        6.37      1.38 o 
   5  -6   5        0.26        0.27      1.77 o 
   6  -6   5       18.11       20.23      2.37 o 
   7  -6   5        1.63        1.90      2.60 o 
   8  -6   5       20.73       22.42      3.60 o 
   9  -6   5       12.39       10.84      5.31 o 
  -9  -5   5       44.71       45.79     10.31 o 
  -8  -5   5       32.72       31.29      4.03 o 
  -7  -5   5        4.31        3.09      2.86 o 
  -6  -5   5        0.05       -1.55      2.40 o 
  -5  -5   5        1.36       -0.75      1.53 o 
  -4  -5   5      635.01      603.97     12.98 o 
  -3  -5   5     1129.37     1182.10     24.35 o 
  -2  -5   5      655.10      767.26     16.01 o 
  -1  -5   5      521.95      536.40     12.42 o 
   0  -5   5     1605.78     1524.09     33.92 o 
   1  -5   5     1018.76     1024.34     21.16 o 
   2  -5   5     2693.03     2882.28     58.25 o 
   3  -5   5       28.25       28.76      1.69 o 
   4  -5   5        4.50        4.35      1.50 o 
   5  -5   5      184.19      208.87      9.26 o 
   6  -5   5      263.81      270.79     16.44 o 
   7  -5   5        5.20        8.96      5.53 o 
   8  -5   5        1.76        2.81      2.86 o 
   9  -5   5        0.43        2.13      4.89 o 
 -10  -4   5        9.31        8.07      3.53 o 
  -9  -4   5       16.94       17.57      3.68 o 
  -8  -4   5        0.63        2.09      3.06 o 
  -7  -4   5       17.79       12.61      2.84 o 
  -6  -4   5       65.03       54.30      4.21 o 
  -5  -4   5      524.06      530.48     17.90 o 
  -4  -4   5      696.15      794.45     19.78 o 
  -3  -4   5        7.48        7.07      1.24 o 
  -2  -4   5     1956.97     1905.05     38.66 o 
  -1  -4   5       23.58       26.69      1.53 o 
   0  -4   5      110.35      109.72      2.83 o 
   1  -4   5     1862.87     1890.75     38.39 o 
   2  -4   5      984.62     1025.53     24.60 o 
   3  -4   5      321.37      367.33      8.68 o 
   4  -4   5       49.67       55.80      3.02 o 
   5  -4   5      503.07      568.53     25.11 o 
   6  -4   5       31.70       29.79      2.76 o 
   7  -4   5       18.87       12.70      2.58 o 
   8  -4   5       46.23       35.51      8.82 o 
 -10  -3   5        2.47        2.30      3.27 o 
  -9  -3   5       29.57       28.60      3.96 o 
  -8  -3   5      155.66      137.98      6.99 o 
  -7  -3   5       15.28       27.11      4.64 o 
  -6  -3   5        0.36        1.08      1.25 o 
  -5  -3   5       84.21       97.82      3.12 o 
  -4  -3   5       83.38      100.55      3.01 o 
  -3  -3   5      156.12      154.81      3.90 o 
  -2  -3   5      824.39      934.30     19.25 o 
  -1  -3   5     2688.59     2548.71     51.37 o 
   0  -3   5       44.32       60.25      2.53 o 
   1  -3   5      718.74      737.09     16.90 o 
   2  -3   5     1336.21     1360.83     27.87 o 
   3  -3   5      450.96      469.19     13.82 o 
   4  -3   5       12.08       11.97      1.99 o 
   5  -3   5      163.21      166.45      5.73 o 
   6  -3   5        8.50        7.05      1.79 o 
   7  -3   5       30.88       31.41      3.97 o 
   8  -3   5       31.26       28.58      4.12 o 
 -10  -2   5       18.28       17.44      7.44 o 
  -9  -2   5      272.95      244.57     25.29 o 
  -8  -2   5        3.59        4.24      2.08 o 
  -7  -2   5       56.11       56.71      3.51 o 
  -6  -2   5       47.86       60.26      2.92 o 
  -5  -2   5      327.61      338.42      7.74 o 
  -4  -2   5      103.24      125.84      3.48 o 
  -3  -2   5     1190.04     1127.96     23.18 o 
  -2  -2   5        1.64        1.11      0.70 o 
  -1  -2   5      234.59      243.92      5.38 o 
   0  -2   5      640.69      525.58     12.91 o 
   1  -2   5     3091.58     2984.90     60.21 o 
   2  -2   5       95.87      119.21      3.93 o 
   3  -2   5      239.81      231.16      6.64 o 
   4  -2   5      114.72      113.00      5.42 o 
   5  -2   5        1.08        0.80      1.92 o 
   6  -2   5       74.64       59.09      3.45 o 
   7  -2   5       66.94       66.65      5.25 o 
   8  -2   5        4.07        3.56      3.34 o 
 -10  -1   5       19.29       17.74      6.59 o 
  -9  -1   5       10.98        7.84      2.44 o 
  -8  -1   5       13.78       12.25      2.39 o 
  -7  -1   5        9.93       10.15      2.19 o 
  -6  -1   5      257.20      279.64      6.70 o 
  -5  -1   5     1121.09     1178.01     25.37 o 
  -4  -1   5     1130.46     1204.54     24.80 o 
  -3  -1   5      836.89      805.82     31.04 o 
  -2  -1   5      788.55      723.52     15.00 o 
  -1  -1   5     1462.56     1507.25     30.64 o 
   0  -1   5      278.73      274.34      6.06 o 
   1  -1   5     1320.60     1232.66     25.32 o 
   2  -1   5       13.55       25.86      1.55 o 
   3  -1   5        0.68        2.65      1.38 o 
   4  -1   5        8.00       12.94      2.12 o 
   5  -1   5      549.05      563.09     15.06 o 
   6  -1   5      172.10      156.87     11.08 o 
   7  -1   5        0.20       -2.14      3.08 o 
   8  -1   5        0.07       -2.95      2.95 o 
 -11   0   5        3.92        5.53      4.68 o 
 -10   0   5       16.34       20.74      3.08 o 
  -9   0   5       14.16       10.47      2.40 o 
  -8   0   5       88.68       93.78      4.27 o 
  -7   0   5      154.54      157.28      5.55 o 
  -6   0   5      226.84      258.30      6.34 o 
  -5   0   5        0.65        2.23      1.11 o 
  -4   0   5      855.26      888.63     22.22 o 
  -3   0   5       53.36       50.36      1.86 o 
  -2   0   5       12.72        6.44      1.74 o 
  -1   0   5      172.04      159.49      3.84 o 
   0   0   5     2423.75     2238.18     53.50 o 
   1   0   5       41.38       47.53      2.10 o 
   2   0   5      285.51      263.43      6.25 o 
   3   0   5      344.87      358.15      8.28 o 
   4   0   5      169.61      177.12      6.15 o 
   5   0   5       52.86       57.57      3.58 o 
   6   0   5        3.02        2.54      2.15 o 
   7   0   5       15.65       18.20      3.89 o 
   8   0   5       11.68       12.54      4.68 o 
 -11   1   5        9.25        7.65      3.31 o 
 -10   1   5       19.45       18.73      3.21 o 
  -9   1   5      119.63      122.26      6.16 o 
  -8   1   5      103.49       97.92      5.18 o 
  -7   1   5       63.01       58.05      4.10 o 
  -6   1   5        0.12       -0.17      1.31 o 
  -5   1   5      303.58      294.52      9.39 o 
  -4   1   5      130.61      135.06      6.14 o 
  -3   1   5       77.73      103.82      4.54 o 
  -2   1   5      987.60      931.73     19.23 o 
  -1   1   5      379.67      380.69      8.46 o 
   0   1   5       28.01       45.59      2.00 o 
   1   1   5      885.18      969.63     20.23 o 
   2   1   5       17.21       12.59      1.50 o 
   3   1   5        6.60        8.32      1.55 o 
   4   1   5       16.82       12.79      2.23 o 
   5   1   5       42.06       40.05      4.83 o 
   6   1   5       64.08       55.72      5.05 o 
   7   1   5       38.28       42.93      4.72 o 
 -11   2   5       20.54       25.86      4.13 o 
 -10   2   5       11.96       11.48      3.01 o 
  -9   2   5        3.29        2.79      3.19 o 
  -8   2   5        9.38        9.14      2.55 o 
  -7   2   5       32.76       33.95      3.31 o 
  -6   2   5       10.19        9.65      1.78 o 
  -5   2   5     1041.99      980.42     23.62 o 
  -4   2   5      247.71      221.73      9.59 o 
  -3   2   5       22.92       28.84      1.52 o 
  -2   2   5        5.76        5.95      0.90 o 
  -1   2   5      677.29      714.69     16.69 o 
   0   2   5      995.57     1141.30     23.63 o 
   1   2   5       55.80       66.92      2.62 o 
   2   2   5       46.51       52.22      2.52 o 
   3   2   5       72.78       68.78      3.10 o 
   4   2   5       36.58       33.81      2.77 o 
   5   2   5      311.06      308.32     15.09 o 
   6   2   5       38.95       41.81      3.72 o 
   7   2   5        4.20       10.41      5.95 o 
 -11   3   5       14.10       20.85      3.75 o 
 -10   3   5        1.21        1.04      4.36 o 
  -9   3   5        3.20        3.00      3.08 o 
  -8   3   5       18.02       17.96      2.93 o 
  -7   3   5      106.96      112.92      4.36 o 
  -6   3   5      320.62      339.35      9.23 o 
  -5   3   5       67.02       60.00      2.90 o 
  -4   3   5      211.87      225.22      6.42 o 
  -3   3   5      381.95      382.80      9.94 o 
  -2   3   5      231.53      239.61      5.64 o 
  -1   3   5      897.13      926.40     19.39 o 
   0   3   5     1366.60     1342.69     27.78 o 
   1   3   5        1.99        1.06      1.21 o 
   2   3   5       19.03       28.79      2.18 o 
   3   3   5       11.15       10.96      2.19 o 
   4   3   5      210.52      207.41     17.38 o 
   5   3   5       51.93       46.29      4.15 o 
   6   3   5        0.65        0.02      2.00 o 
 -11   4   5        2.94        1.91      4.46 o 
 -10   4   5        0.25       -1.11      2.44 o 
  -9   4   5       22.81       24.23      3.23 o 
  -8   4   5       75.01       61.87      4.35 o 
  -7   4   5       70.59       57.48      5.13 o 
  -6   4   5       10.20        7.03      1.91 o 
  -5   4   5      442.97      394.79     10.50 o 
  -4   4   5       11.95        8.89      1.91 o 
  -3   4   5       71.15       73.20      3.16 o 
  -2   4   5      137.90      147.87      5.22 o 
  -1   4   5      330.34      370.67      8.47 o 
   0   4   5        6.54        9.87      1.45 o 
   1   4   5      133.95      126.86      4.11 o 
   2   4   5      303.14      322.97      9.69 o 
   3   4   5       12.90       15.05      2.27 o 
   4   4   5       63.79       60.61      7.12 o 
   5   4   5        4.99        8.84      5.63 o 
   6   4   5       38.99       50.75      9.99 o 
 -10   5   5        5.18        1.84      2.78 o 
  -9   5   5        0.42       -2.04      2.48 o 
  -8   5   5        7.73        7.34      3.72 o 
  -7   5   5        5.73        8.22      1.99 o 
  -6   5   5      305.20      273.51      8.05 o 
  -5   5   5      190.48      187.86      6.01 o 
  -4   5   5      100.57       97.54      3.92 o 
  -3   5   5       45.27       38.15      2.67 o 
  -2   5   5        1.34        1.07      1.49 o 
  -1   5   5       16.44       17.49      2.09 o 
   0   5   5      170.37      173.36      5.00 o 
   1   5   5        4.30        0.00      1.52 o 
   2   5   5        0.55       -1.39      1.39 o 
   3   5   5        1.04       -2.02      3.29 o 
   4   5   5       15.02       12.04      2.90 o 
   5   5   5       44.02       47.42      4.31 o 
 -10   6   5        3.37        0.77      2.69 o 
  -9   6   5        0.09        0.09      2.39 o 
  -8   6   5        0.92       -0.14      2.14 o 
  -7   6   5       34.19       34.74      2.82 o 
  -6   6   5      522.41      503.14     13.37 o 
  -5   6   5       69.44       61.63      3.28 o 
  -4   6   5       20.78       14.97      2.04 o 
  -3   6   5        0.03       -0.34      1.60 o 
  -2   6   5       20.35       16.55      2.21 o 
  -1   6   5       37.55       39.40      3.83 o 
   0   6   5        4.85        2.95      1.74 o 
   1   6   5       36.34       35.76      3.51 o 
   2   6   5        2.64        3.19      1.94 o 
   3   6   5       53.67       54.89      4.63 o 
   4   6   5       81.98       83.37      5.46 o 
   5   6   5       29.44       18.91      7.86 o 
 -10   7   5        0.03       -1.10      3.40 o 
  -9   7   5        8.97       10.58      2.93 o 
  -8   7   5       16.18       18.78      3.14 o 
  -7   7   5      165.96      147.39      5.83 o 
  -6   7   5       11.32       14.05      2.40 o 
  -5   7   5        5.55        4.36      1.94 o 
  -4   7   5       58.33       45.75      2.95 o 
  -3   7   5      125.68      123.47      4.85 o 
  -2   7   5       92.62       94.29      4.13 o 
  -1   7   5       53.56       60.97      3.41 o 
   0   7   5        0.00       -0.85      1.90 o 
   1   7   5       12.00       14.36      2.91 o 
   2   7   5      102.03       86.23     11.05 o 
   3   7   5       59.69       85.00      7.23 o 
   4   7   5       32.20       37.19      5.31 o 
  -9   8   5        5.20        5.12      2.98 o 
  -8   8   5       20.32       19.98      3.40 o 
  -7   8   5        5.16        2.03      1.84 o 
  -6   8   5        5.02        2.10      1.91 o 
  -5   8   5       55.33       48.84      3.18 o 
  -4   8   5       79.44       84.68      5.74 o 
  -3   8   5       91.36       97.99      5.36 o 
  -2   8   5        1.13       -2.28      2.28 o 
  -1   8   5       32.89       28.32      4.36 o 
   0   8   5       99.89       90.66      5.46 o 
   1   8   5       43.40       42.69      3.90 o 
   2   8   5       56.03       46.08     14.13 o 
   3   8   5       14.00       14.24      4.25 o 
  -9   9   5        0.04        1.48      5.63 o 
  -8   9   5        3.98        1.66      2.45 o 
  -7   9   5        1.92        0.83      1.81 o 
  -6   9   5       10.09       12.94      2.08 o 
  -5   9   5        4.13        9.60      3.15 o 
  -4   9   5        1.18        0.01      1.99 o 
  -3   9   5        7.68       10.27      4.46 o 
  -2   9   5       84.47       88.25      5.62 o 
  -1   9   5      141.06      141.36      7.04 o 
   0   9   5       14.51       17.31      3.37 o 
   1   9   5       31.88       34.01      3.87 o 
   2   9   5        0.40        2.34      3.19 o 
  -8  10   5       13.84       14.61      2.95 o 
  -7  10   5        4.82        9.55      4.46 o 
  -6  10   5       10.92        6.24      3.21 o 
  -5  10   5        0.09       -1.76      2.67 o 
  -4  10   5        2.37        0.72      2.70 o 
  -3  10   5       14.51        9.78      3.09 o 
  -2  10   5       27.46       32.32      4.25 o 
  -1  10   5        7.04        8.17      3.29 o 
   0  10   5        3.10        0.67      2.41 o 
   1  10   5        0.82        5.95      2.98 o 
  -8  11   5        2.06       20.40      3.40 o 
  -7  11   5        1.59       -4.89      4.89 o 
  -6  11   5        0.25       -1.92      3.11 o 
  -5  11   5        4.30        6.63      3.18 o 
  -4  11   5       21.50       24.06      3.96 o 
  -3  11   5       17.52       17.64      3.83 o 
  -2  11   5        3.36        2.40      2.95 o 
  -1  11   5        0.35       -3.03      3.40 o 
  -1 -15   6        0.85        1.49      4.04 o 
   0 -15   6       22.93       31.45      5.31 o 
   1 -15   6       11.92       12.11      4.89 o 
   2 -15   6        0.32        3.61      3.25 o 
   3 -15   6        0.12        2.34      5.95 o 
   4 -15   6        9.18       -1.28      6.16 o 
  -3 -14   6        2.86        7.04      6.27 o 
  -2 -14   6        8.53       12.59      3.07 o 
  -1 -14   6       24.00       27.76      3.87 o 
   0 -14   6        5.23        3.44      3.01 o 
   1 -14   6        2.31        5.19      3.29 o 
   2 -14   6       18.16       28.17      3.98 o 
   3 -14   6        1.78        7.01      5.53 o 
   4 -14   6       37.58       50.15      7.44 o 
  -4 -13   6       13.41       15.70      2.88 o 
  -3 -13   6       28.55       23.11      2.59 o 
  -2 -13   6       24.86       25.36      2.80 o 
  -1 -13   6        0.01       -1.58      2.66 o 
   0 -13   6       10.77       10.72      2.38 o 
   1 -13   6       18.42       16.98      2.24 o 
   2 -13   6        0.76        5.12      2.91 o 
   3 -13   6        6.87        9.35      5.10 o 
   4 -13   6       11.30       11.69      5.31 o 
  -5 -12   6       34.04       28.18      4.19 o 
  -4 -12   6       14.24       17.09      2.77 o 
  -3 -12   6        0.16        0.83      1.55 o 
  -2 -12   6        5.76        8.71      2.17 o 
  -1 -12   6       55.02       54.84      3.33 o 
   0 -12   6       75.88       67.06      3.58 o 
   1 -12   6      104.73      106.19      7.68 o 
   2 -12   6        2.65        3.83      1.86 o 
   3 -12   6       18.58       19.88      2.83 o 
   4 -12   6        5.22        5.10      4.25 o 
  -6 -11   6       14.59        3.53      3.17 o 
  -5 -11   6       12.32       17.65      3.32 o 
  -4 -11   6        2.00       -1.28      1.69 o 
  -3 -11   6       10.13        6.86      1.96 o 
  -2 -11   6      142.80      140.80      5.23 o 
  -1 -11   6      358.52      339.85     12.76 o 
   0 -11   6      149.47      128.21      4.81 o 
   1 -11   6        2.81        3.87      2.37 o 
   2 -11   6      101.65      102.13      4.28 o 
   3 -11   6        6.80        6.32      1.85 o 
   4 -11   6       24.46       30.00      5.31 o 
   5 -11   6        6.82        8.09      2.02 o 
   6 -11   6        0.39        0.85      2.76 o 
   7 -11   6        0.44        1.91      3.19 o 
  -7 -10   6       15.83       17.85      5.31 o 
  -6 -10   6        9.45        8.21      3.51 o 
  -5 -10   6        1.03        0.91      1.62 o 
  -4 -10   6       23.54       31.81      2.66 o 
  -3 -10   6       80.02       80.67      3.91 o 
  -2 -10   6      280.23      249.60     10.19 o 
  -1 -10   6        1.99        0.88      1.65 o 
   0 -10   6        2.27        3.27      1.74 o 
   1 -10   6      116.04      106.27      5.46 o 
   2 -10   6      199.84      196.92      6.21 o 
   3 -10   6      101.43      111.22      3.73 o 
   4 -10   6       88.01       79.44      7.85 o 
   5 -10   6        7.89        8.75      2.17 o 
   6 -10   6        0.50       -2.31      2.44 o 
   7 -10   6       10.47       15.09      4.46 o 
  -7  -9   6        2.12        1.85      3.21 o 
  -6  -9   6       45.11       49.88      4.48 o 
  -5  -9   6      169.91      153.69      7.96 o 
  -4  -9   6        0.34       -0.04      1.56 o 
  -3  -9   6       38.70       33.37      2.62 o 
  -2  -9   6        0.13        0.09      2.27 o 
  -1  -9   6        4.42        3.06      1.35 o 
   0  -9   6        1.45        2.37      1.62 o 
   1  -9   6       57.30       61.69      3.16 o 
   2  -9   6       88.21       94.80      3.27 o 
   3  -9   6        3.57        2.24      1.35 o 
   4  -9   6       74.67       77.98      3.68 o 
   5  -9   6       29.55       42.97      3.68 o 
   6  -9   6       15.45       13.06      2.63 o 
   7  -9   6       12.41       12.96      2.86 o 
   8  -9   6        4.97        4.53      2.75 o 
  -8  -8   6        8.00        9.21      3.42 o 
  -7  -8   6       84.76       72.98      5.45 o 
  -6  -8   6      121.04      108.49     10.31 o 
  -5  -8   6        9.83       13.01      1.93 o 
  -4  -8   6       13.10       11.94      2.14 o 
  -3  -8   6      118.75       96.96      3.97 o 
  -2  -8   6      132.50      131.36      4.61 o 
  -1  -8   6      423.37      433.60     11.24 o 
   0  -8   6      228.96      215.60      6.31 o 
   1  -8   6        2.37        4.41      1.15 o 
   2  -8   6       10.48        9.16      1.42 o 
   3  -8   6      492.38      499.89     11.63 o 
   4  -8   6      141.46      119.37      3.84 o 
   5  -8   6       87.35       96.30      5.17 o 
   6  -8   6       61.92       63.86      4.66 o 
   7  -8   6       16.07       11.36      2.93 o 
   8  -8   6       11.92        7.49      2.93 o 
  -8  -7   6       22.53       24.76      4.18 o 
  -7  -7   6       31.81       35.46      4.03 o 
  -6  -7   6       72.56       68.37      6.06 o 
  -5  -7   6       36.69       40.23      2.78 o 
  -4  -7   6       50.47       51.71      3.01 o 
  -3  -7   6     1077.90     1067.68     39.61 o 
  -2  -7   6      610.30      603.37     15.12 o 
  -1  -7   6      709.98      740.23     15.64 o 
   0  -7   6        9.28        8.52      1.13 o 
   1  -7   6      105.07      109.41      3.25 o 
   2  -7   6        3.89        3.77      1.16 o 
   3  -7   6      290.09      287.71      7.15 o 
   4  -7   6       48.59       45.76      2.77 o 
   5  -7   6       13.87       12.99      2.54 o 
   6  -7   6       63.46       75.92      4.87 o 
   7  -7   6        4.92        1.75      2.54 o 
   8  -7   6       30.77       28.67      4.06 o 
  -9  -6   6       24.69       23.82      5.42 o 
  -8  -6   6       52.59       54.84      5.02 o 
  -7  -6   6       32.53       31.89      3.75 o 
  -6  -6   6       18.98       24.00      4.35 o 
  -5  -6   6       99.52       95.69      3.96 o 
  -4  -6   6      172.81      173.35      5.43 o 
  -3  -6   6      121.59      103.31      3.75 o 
  -2  -6   6      141.62      175.96      4.40 o 
  -1  -6   6      127.28      132.22      3.49 o 
   0  -6   6      108.51      100.22      2.91 o 
   1  -6   6      504.64      544.65     11.73 o 
   2  -6   6      760.80      852.64     17.91 o 
   3  -6   6      114.74      117.37      3.54 o 
   4  -6   6       59.09       56.67      3.06 o 
   5  -6   6       63.88       58.24      4.42 o 
   6  -6   6        0.25       -0.25      2.50 o 
   7  -6   6       36.72       32.14      3.93 o 
   8  -6   6       11.44       11.95      3.45 o 
  -9  -5   6       33.32       40.19      4.72 o 
  -8  -5   6        3.27        3.43      2.78 o 
  -7  -5   6      168.28      162.94      7.56 o 
  -6  -5   6       45.96       63.30      3.31 o 
  -5  -5   6       56.37       53.21      2.91 o 
  -4  -5   6       36.78       38.28      1.87 o 
  -3  -5   6      117.96      134.18      4.11 o 
  -2  -5   6      179.57      197.42      4.85 o 
  -1  -5   6      905.32      977.60     20.20 o 
   0  -5   6     1633.99     1641.47     33.48 o 
   1  -5   6     2048.77     2218.39     44.97 o 
   2  -5   6       11.68        7.62      1.14 o 
   3  -5   6       28.73       34.54      1.97 o 
   4  -5   6      200.87      227.35      8.17 o 
   5  -5   6       17.21       18.23      3.14 o 
   6  -5   6        6.43        9.67      2.86 o 
   7  -5   6        3.67       -1.60      2.40 o 
   8  -5   6        2.51        0.19      4.04 o 
 -10  -4   6        0.56       -1.79      3.30 o 
  -9  -4   6        7.85        8.37      6.69 o 
  -8  -4   6       47.23       46.61      4.57 o 
  -7  -4   6       12.53        9.75      3.06 o 
  -6  -4   6        3.94        8.90      1.50 o 
  -5  -4   6      101.00      107.72      3.38 o 
  -4  -4   6        6.21       11.58      1.28 o 
  -3  -4   6      485.06      458.79      9.96 o 
  -2  -4   6     2162.97     1955.77     43.31 o 
  -1  -4   6      283.37      276.46      8.16 o 
   0  -4   6      519.16      549.57     22.91 o 
   1  -4   6      127.97      136.08      3.17 o 
   2  -4   6      483.72      516.98     14.29 o 
   3  -4   6       19.08       16.28      1.56 o 
   4  -4   6       53.03       55.80      3.23 o 
   5  -4   6      222.70      206.96      8.63 o 
   6  -4   6        4.31        5.15      2.66 o 
   7  -4   6       14.30       17.19      6.69 o 
   8  -4   6       63.53       56.31      6.06 o 
 -10  -3   6        7.60        4.14      3.21 o 
  -9  -3   6       12.24        9.15      3.38 o 
  -8  -3   6       60.26       67.12      4.87 o 
  -7  -3   6       46.89       56.53      3.42 o 
  -6  -3   6       10.42       10.63      1.59 o 
  -5  -3   6      146.16      137.17      4.42 o 
  -4  -3   6     2759.60     2845.31     57.62 o 
  -3  -3   6      886.36      867.67     22.05 o 
  -2  -3   6     1363.61     1340.81     32.76 o 
  -1  -3   6      347.70      360.40      9.24 o 
   0  -3   6     1841.94     1964.15     46.31 o 
   1  -3   6     1446.39     1561.64     34.76 o 
   2  -3   6     1171.28     1262.51     25.98 o 
   3  -3   6      397.73      389.31      8.77 o 
   4  -3   6        0.32        1.19      3.72 o 
   5  -3   6      349.75      349.43     12.69 o 
   6  -3   6       46.28       49.12      8.50 o 
   7  -3   6       93.30       84.65      7.86 o 
   8  -3   6        5.32        8.50      3.72 o 
 -10  -2   6        8.95        5.58      3.30 o 
  -9  -2   6       32.05       37.95      8.39 o 
  -8  -2   6       12.99       13.25      2.48 o 
  -7  -2   6      120.40      120.83      4.77 o 
  -6  -2   6       94.71      101.06      3.43 o 
  -5  -2   6      281.03      316.78      7.35 o 
  -4  -2   6     1029.53     1122.74     23.21 o 
  -3  -2   6      237.43      304.42      8.50 o 
  -2  -2   6      106.24      108.25      2.92 o 
  -1  -2   6     1737.62     1870.18     44.10 o 
   0  -2   6       56.70       48.11      2.53 o 
   1  -2   6      973.32      982.19     20.33 o 
   2  -2   6      185.58      201.96      4.98 o 
   3  -2   6        0.15        0.90      1.06 o 
   4  -2   6      529.67      555.79     14.65 o 
   5  -2   6      305.35      315.03     11.86 o 
   6  -2   6       89.34       81.46      6.59 o 
   7  -2   6        9.65        4.95      3.40 o 
   8  -2   6        0.15       -2.34      4.04 o 
 -10  -1   6        4.31        1.81      2.86 o 
  -9  -1   6      117.23      116.87     10.42 o 
  -8  -1   6       85.60       83.81      4.04 o 
  -7  -1   6       57.93       52.71      3.27 o 
  -6  -1   6       44.43       55.92      2.58 o 
  -5  -1   6       97.95      116.11      3.80 o 
  -4  -1   6        3.57        3.68      1.05 o 
  -3  -1   6       18.06       18.59      1.28 o 
  -2  -1   6     1267.16     1151.70     23.63 o 
  -1  -1   6        2.29        4.78      0.80 o 
   0  -1   6       18.56       16.91      1.15 o 
   1  -1   6       73.75       75.27      2.51 o 
   2  -1   6     1175.14     1163.22     24.12 o 
   3  -1   6       95.27       79.07      2.97 o 
   4  -1   6      279.18      290.19      8.63 o 
   5  -1   6       39.71       44.74      4.34 o 
   6  -1   6       57.56       54.86     19.87 o 
   7  -1   6        6.27        1.22      2.95 o 
   8  -1   6       12.25        2.55      3.83 o 
 -11   0   6        1.99        1.59      3.08 o 
 -10   0   6       25.95       32.49      3.91 o 
  -9   0   6       63.62       60.38      4.43 o 
  -8   0   6       94.19      103.82      5.23 o 
  -7   0   6      112.46      118.95      4.58 o 
  -6   0   6        1.94       -1.03      1.23 o 
  -5   0   6       27.19       29.90      1.78 o 
  -4   0   6      357.67      339.85     11.10 o 
  -3   0   6     1620.12     1769.28     36.01 o 
  -2   0   6        0.77        3.45      0.90 o 
  -1   0   6      206.53      263.05      8.59 o 
   0   0   6       53.96       40.70      1.87 o 
   1   0   6       41.34       30.25      1.72 o 
   2   0   6      522.44      555.44     12.23 o 
   3   0   6      102.52       87.61      4.00 o 
   4   0   6        0.89        2.15      1.82 o 
   5   0   6       39.69       33.01      3.87 o 
   6   0   6      109.77      103.23      6.48 o 
   7   0   6       36.81       37.40      7.97 o 
   8   0   6       14.20       16.79      5.31 o 
 -11   1   6        0.14       -2.50      3.72 o 
 -10   1   6       82.30       89.77      5.55 o 
  -9   1   6       52.29       63.46      4.66 o 
  -8   1   6       45.50       49.43      3.83 o 
  -7   1   6        2.70        6.14      4.15 o 
  -6   1   6      102.72      125.70      5.28 o 
  -5   1   6       63.33       64.66      3.45 o 
  -4   1   6      343.89      336.82      9.42 o 
  -3   1   6      224.10      222.94      6.20 o 
  -2   1   6       42.44       45.43      1.84 o 
  -1   1   6        6.84        6.86      1.10 o 
   0   1   6      210.30      182.13      4.61 o 
   1   1   6      340.57      363.28      8.33 o 
   2   1   6      252.42      279.04      6.85 o 
   3   1   6       50.28       40.42      2.93 o 
   4   1   6      102.60      102.84      5.01 o 
   5   1   6      104.55      121.26      6.84 o 
   6   1   6       49.46       57.35      5.16 o 
   7   1   6       20.14       21.27      4.21 o 
 -11   2   6       40.30       51.57      5.11 o 
 -10   2   6        8.39        6.80      3.01 o 
  -9   2   6        6.99        4.55      2.60 o 
  -8   2   6       63.29       58.08      4.21 o 
  -7   2   6       79.95       73.72      7.51 o 
  -6   2   6       98.32       91.29      6.33 o 
  -5   2   6      101.06       95.55      3.67 o 
  -4   2   6        6.08        4.63      1.01 o 
  -3   2   6       26.23       22.58      1.38 o 
  -2   2   6      553.75      565.57     12.08 o 
  -1   2   6      533.94      582.59     12.51 o 
   0   2   6      751.07      705.84     15.05 o 
   1   2   6       46.68       47.48      2.34 o 
   2   2   6       55.11       57.20      2.75 o 
   3   2   6      165.77      163.16      5.85 o 
   4   2   6       42.07       45.61      3.13 o 
   5   2   6       54.75       52.89      4.95 o 
   6   2   6        1.84        0.43      5.95 o 
 -11   3   6        1.41        0.65      3.29 o 
 -10   3   6        1.00       -1.55      2.45 o 
  -9   3   6       16.03       14.20      2.99 o 
  -8   3   6       70.17       62.41      4.20 o 
  -7   3   6      112.85       97.98      4.08 o 
  -6   3   6        1.92        2.46      1.71 o 
  -5   3   6       14.52       15.65      1.91 o 
  -4   3   6      312.09      323.73      8.79 o 
  -3   3   6      227.64      214.80      6.29 o 
  -2   3   6       21.48       31.23      1.78 o 
  -1   3   6      148.46      151.77      5.48 o 
   0   3   6       63.90       73.76      2.94 o 
   1   3   6      204.64      192.35      5.34 o 
   2   3   6      330.88      315.01      7.82 o 
   3   3   6       42.35       45.61      3.16 o 
   4   3   6       88.10       76.15      6.25 o 
   5   3   6        0.90        0.85      5.95 o 
   6   3   6        6.66        5.74      7.23 o 
 -10   4   6        1.80        0.84      4.04 o 
  -9   4   6        8.89        9.67      2.93 o 
  -8   4   6       13.74       13.18      2.69 o 
  -7   4   6       18.92       17.32      2.28 o 
  -6   4   6       17.52       19.43      2.27 o 
  -5   4   6      572.44      560.85     14.43 o 
  -4   4   6        1.85        1.27      1.56 o 
  -3   4   6       42.94       40.81      2.64 o 
  -2   4   6       25.20       21.76      2.14 o 
  -1   4   6       54.44       50.48      2.85 o 
   0   4   6       54.89       55.91      2.72 o 
   1   4   6      247.94      274.06      7.00 o 
   2   4   6       28.66       28.09      2.27 o 
   3   4   6      141.40      148.88      7.19 o 
   4   4   6       12.12       13.15      2.68 o 
   5   4   6       36.69       32.51      7.86 o 
 -10   5   6        7.80       12.80      3.14 o 
  -9   5   6        0.25       -1.62      2.33 o 
  -8   5   6       13.57        8.63      3.72 o 
  -7   5   6       39.43       41.18      2.93 o 
  -6   5   6      167.55      149.63      5.36 o 
  -5   5   6       48.81       44.20      2.86 o 
  -4   5   6      115.16      101.32      4.18 o 
  -3   5   6        3.31        4.18      1.73 o 
  -2   5   6        4.70        3.46      1.79 o 
  -1   5   6      173.62      168.66      5.73 o 
   0   5   6       40.35       49.48      3.04 o 
   1   5   6       38.61       35.66      2.44 o 
   2   5   6        9.13        7.63      2.26 o 
   3   5   6       15.81       26.10      3.44 o 
   4   5   6       59.45       53.38      4.21 o 
   5   5   6       42.97       36.55      8.50 o 
 -10   6   6        0.57       -2.39      2.39 o 
  -9   6   6        6.68        4.95      2.60 o 
  -8   6   6       57.03       51.88      4.20 o 
  -7   6   6       25.64       22.43      2.56 o 
  -6   6   6       21.38       27.74      2.60 o 
  -5   6   6        0.01        0.63      1.54 o 
  -4   6   6       52.76       48.01      3.17 o 
  -3   6   6       19.59       20.27      2.38 o 
  -2   6   6       57.96       60.17      3.51 o 
  -1   6   6      111.83       97.67      4.24 o 
   0   6   6       31.35       29.04      2.56 o 
   1   6   6      151.14      130.77      6.20 o 
   2   6   6        2.85        2.34      4.68 o 
   3   6   6       51.63       56.31      5.31 o 
   4   6   6       21.16       20.61      7.44 o 
 -10   7   6        7.59        8.50      4.25 o 
  -9   7   6       31.61       34.59      3.96 o 
  -8   7   6       26.30       19.88      3.21 o 
  -7   7   6       18.87       16.09      2.47 o 
  -6   7   6       93.77       76.42      3.79 o 
  -5   7   6       79.20       72.49      6.72 o 
  -4   7   6      153.59      155.13      8.11 o 
  -3   7   6        6.78        8.05      2.20 o 
  -2   7   6        1.47        0.21      1.78 o 
  -1   7   6        0.57       -1.73      2.05 o 
   0   7   6       61.23       67.11      4.57 o 
   1   7   6       39.57       39.51      6.16 o 
   2   7   6       28.15       35.06      4.68 o 
   3   7   6       14.31       25.71      4.04 o 
  -9   8   6        4.40        5.74      3.93 o 
  -8   8   6       15.86       12.05      2.93 o 
  -7   8   6       24.51       25.19      2.85 o 
  -6   8   6       11.09       12.05      2.23 o 
  -5   8   6       18.23       19.07      2.33 o 
  -4   8   6        2.40       -0.65      1.77 o 
  -3   8   6       29.14       28.76      3.44 o 
  -2   8   6       44.07       47.75      4.29 o 
  -1   8   6       74.81       74.68      4.99 o 
   0   8   6       79.55       90.52      5.56 o 
   1   8   6       24.78       24.15      3.32 o 
   2   8   6        1.80        7.86      3.40 o 
  -8   9   6        1.64        2.83      2.33 o 
  -7   9   6       19.99       16.34      2.50 o 
  -6   9   6        5.13        7.67      1.96 o 
  -5   9   6        1.09       -2.11      2.11 o 
  -4   9   6       23.11       23.14      3.72 o 
  -3   9   6       18.77       21.93      3.68 o 
  -2   9   6       29.78       39.15      5.95 o 
  -1   9   6       63.91       73.97      5.21 o 
   0   9   6        2.66        2.00      4.78 o 
   1   9   6        1.64       -1.53      9.24 o 
  -7  10   6        6.68        5.67      3.32 o 
  -6  10   6        2.57       -2.75      2.75 o 
  -5  10   6       14.12       10.30      3.47 o 
  -4  10   6       25.37       32.20      4.11 o 
  -3  10   6        7.38        4.26      3.29 o 
  -2  10   6       14.11       14.25      3.61 o 
  -1  10   6        0.20       -0.54      2.67 o 
   0  10   6        2.03       -4.04      4.04 o 
  -5  11   6       32.72       36.98      5.74 o 
  -4  11   6       16.33       25.50      4.68 o 
  -3  11   6        2.85        4.89      3.61 o 
  -2 -15   7        8.07       17.21      4.89 o 
  -1 -15   7        2.59        7.23      4.25 o 
   2 -15   7        7.67        5.95      5.95 o 
   3 -15   7       27.57       38.89      7.65 o 
   4 -15   7       38.66       51.00      8.08 o 
  -3 -14   7       11.09       13.08      2.48 o 
  -2 -14   7        3.91        9.66      3.21 o 
  -1 -14   7       18.19       37.26      9.13 o 
   0 -14   7        0.79       -0.43      4.04 o 
   1 -14   7       16.09       18.91      5.31 o 
   2 -14   7       17.68       24.23      5.74 o 
   3 -14   7       31.45       42.08      7.23 o 
   4 -14   7        6.40       11.90      5.95 o 
  -4 -13   7       19.49       17.80      2.52 o 
  -3 -13   7       10.91       18.71      2.70 o 
  -2 -13   7        4.32        6.03      2.23 o 
  -1 -13   7       24.59       32.18      2.91 o 
   0 -13   7       61.44       63.67      3.66 o 
   1 -13   7        7.02       11.60      2.35 o 
   2 -13   7       14.30       16.47      2.79 o 
   3 -13   7       20.11       22.31      5.10 o 
   4 -13   7        2.04       11.26      4.89 o 
  -5 -12   7       22.45       30.92      6.64 o 
  -4 -12   7        0.55        4.90      2.20 o 
  -3 -12   7       37.48       47.23      3.27 o 
  -2 -12   7       35.58       37.46      2.94 o 
  -1 -12   7       70.20       64.21      4.62 o 
   0 -12   7       92.72       94.96      4.27 o 
   1 -12   7        4.49        5.51      3.08 o 
   2 -12   7       94.08       90.33      9.78 o 
   3 -12   7        0.17        3.35      2.05 o 
   4 -12   7        4.54        5.90      2.32 o 
   7 -12   7        2.67        7.01      2.98 o 
  -6 -11   7        1.52        3.79      3.21 o 
  -5 -11   7        9.58       14.32      2.02 o 
  -4 -11   7       65.78       63.38      3.70 o 
  -3 -11   7       40.96       41.97      2.97 o 
  -2 -11   7       54.27       52.56      3.26 o 
  -1 -11   7       44.07       36.64      2.73 o 
   0 -11   7        3.73        1.56      1.74 o 
   1 -11   7       63.44       64.58      4.42 o 
   2 -11   7        0.58        2.59      1.99 o 
   3 -11   7       55.99       64.39      4.42 o 
   4 -11   7       52.27       50.38     10.63 o 
   5 -11   7        1.09        3.08      1.78 o 
   6 -11   7        1.23        4.25      2.25 o 
   7 -11   7       27.38       38.25      5.53 o 
  -7 -10   7        1.27       -3.10      3.83 o 
  -6 -10   7       16.29       15.58      3.36 o 
  -5 -10   7       39.52       37.64      2.87 o 
  -4 -10   7       32.72       27.01      3.65 o 
  -3 -10   7      299.54      291.20      8.50 o 
  -2 -10   7        5.21        3.67      1.83 o 
  -1 -10   7       38.02       38.10      2.66 o 
   0 -10   7      608.66      589.87     18.04 o 
   1 -10   7       43.97       46.44      2.81 o 
   2 -10   7        8.45       11.72      2.39 o 
   3 -10   7        8.85       13.23      1.97 o 
   4 -10   7        3.40        5.19      1.99 o 
   5 -10   7        0.74        0.93      1.94 o 
   6 -10   7       22.64       25.71      3.38 o 
   7 -10   7       32.33       30.08      4.36 o 
  -8  -9   7        0.42       -3.19      3.61 o 
  -7  -9   7       12.91       15.07      3.60 o 
  -6  -9   7       66.85       73.23      5.31 o 
  -5  -9   7       67.32       66.03      3.42 o 
  -4  -9   7      163.90      141.02      6.54 o 
  -3  -9   7       50.15       47.64      2.91 o 
  -2  -9   7       32.52       32.79      2.45 o 
  -1  -9   7       91.89       82.07      3.56 o 
   0  -9   7      242.46      218.52      6.49 o 
   1  -9   7        9.13       13.29      1.93 o 
   2  -9   7       84.54       83.30      3.74 o 
   3  -9   7        2.51        2.90      1.62 o 
   4  -9   7      201.67      219.48      8.64 o 
   5  -9   7       47.33       45.75      4.99 o 
   6  -9   7       38.24       38.45      3.81 o 
   7  -9   7        0.28       -2.40      2.40 o 
   8  -9   7        6.42        4.68      4.04 o 
  -8  -8   7       26.64       33.59      4.63 o 
  -7  -8   7       50.51       54.27      5.63 o 
  -6  -8   7      103.64      110.62      6.08 o 
  -5  -8   7       54.55       49.12      3.96 o 
  -4  -8   7        2.25       -0.09      1.55 o 
  -3  -8   7       56.91       58.38      3.19 o 
  -2  -8   7       43.23       36.89      2.73 o 
  -1  -8   7      237.72      213.86      6.36 o 
   0  -8   7      135.45      142.03      5.74 o 
   1  -8   7       17.92       21.16      1.68 o 
   2  -8   7       33.95       32.41      2.41 o 
   3  -8   7      240.69      235.35      7.15 o 
   4  -8   7       97.29       88.14      5.02 o 
   5  -8   7       28.28       28.90      7.01 o 
   6  -8   7        5.81        9.14      2.55 o 
   7  -8   7       12.98        8.36      2.99 o 
   8  -8   7       34.85       12.33      4.46 o 
  -9  -7   7       30.73       30.26     10.94 o 
  -8  -7   7       36.68       39.83      4.48 o 
  -7  -7   7        9.28        9.94      3.21 o 
  -6  -7   7      154.69      134.96      7.21 o 
  -5  -7   7        0.90       -1.49      1.49 o 
  -4  -7   7      323.78      308.91      8.66 o 
  -3  -7   7      177.30      176.69      5.55 o 
  -2  -7   7      239.29      234.89      6.65 o 
  -1  -7   7       12.43       16.91      1.56 o 
   0  -7   7       63.26       59.12      2.28 o 
   1  -7   7      162.38      157.85      4.17 o 
   2  -7   7       47.95       51.28      3.37 o 
   3  -7   7       34.78       28.57      2.50 o 
   4  -7   7        0.09        0.74      2.19 o 
   5  -7   7        7.17        6.48      2.40 o 
   6  -7   7       20.48       17.75      3.23 o 
   7  -7   7       13.54       18.46      3.42 o 
   8  -7   7       11.51        3.83      3.40 o 
  -9  -6   7       15.36       20.83      3.87 o 
  -8  -6   7        0.39        1.84      2.70 o 
  -7  -6   7       14.66       13.00      3.01 o 
  -6  -6   7       53.64       59.26      3.25 o 
  -5  -6   7      106.90      112.74      4.39 o 
  -4  -6   7      250.50      246.23      7.11 o 
  -3  -6   7        9.23       15.27      1.38 o 
  -2  -6   7      547.13      554.29     11.95 o 
  -1  -6   7     1049.27     1078.42     22.33 o 
   0  -6   7     1176.03     1184.34     24.53 o 
   1  -6   7      127.90      110.21      3.20 o 
   2  -6   7       19.37       26.08      2.19 o 
   3  -6   7       17.80       20.93      2.22 o 
   4  -6   7       66.47       73.28      4.50 o 
   5  -6   7      122.24      127.84      6.39 o 
   6  -6   7       89.29       78.23     11.26 o 
   7  -6   7        2.62        1.03      3.06 o 
   8  -6   7        0.20       -3.40      3.40 o 
 -10  -5   7        1.33        3.83      4.68 o 
  -9  -5   7        0.38       -1.59      2.86 o 
  -8  -5   7        0.17        3.93      2.75 o 
  -7  -5   7      221.94      222.88     15.83 o 
  -6  -5   7       13.88       16.40      2.09 o 
  -5  -5   7      128.98      154.52      5.18 o 
  -4  -5   7       50.02       53.61      2.30 o 
  -3  -5   7        4.87        3.26      1.05 o 
  -2  -5   7      262.73      224.88      5.32 o 
  -1  -5   7     1425.83     1468.32     34.95 o 
   0  -5   7      131.22      164.40      4.11 o 
   1  -5   7      936.37      882.39     21.58 o 
   2  -5   7      232.31      254.09      7.30 o 
   3  -5   7       40.15       41.20      2.64 o 
   4  -5   7        0.34        1.45      2.40 o 
   5  -5   7      188.87      200.28      8.48 o 
   6  -5   7       18.86       19.20      4.14 o 
   7  -5   7        0.75       -1.59      2.59 o 
 -10  -4   7        7.94       13.82      3.90 o 
  -9  -4   7       21.04       27.78      4.06 o 
  -8  -4   7      148.89      142.67     10.63 o 
  -7  -4   7        1.95        2.23      2.54 o 
  -6  -4   7        4.13        6.07      1.49 o 
  -5  -4   7       18.45       17.24      1.60 o 
  -4  -4   7       63.60       55.41      2.33 o 
  -3  -4   7      131.85      121.20      3.42 o 
  -2  -4   7       17.96       11.94      1.14 o 
  -1  -4   7        8.86        4.11      1.23 o 
   0  -4   7      543.39      586.21     14.90 o 
   1  -4   7      955.04      950.11     23.17 o 
   2  -4   7      145.67      149.40      6.36 o 
   3  -4   7      116.99      119.62      4.44 o 
   4  -4   7      228.85      223.32     10.63 o 
   5  -4   7       14.75       11.03      3.01 o 
   6  -4   7       41.37       37.22      4.23 o 
   7  -4   7        9.31        5.66      2.99 o 
 -10  -3   7       17.68       21.11      4.99 o 
  -9  -3   7       34.95       38.79      4.06 o 
  -8  -3   7       15.13       13.84      3.16 o 
  -7  -3   7       26.27       27.72      2.68 o 
  -6  -3   7      117.75      105.98      3.82 o 
  -5  -3   7      618.81      656.29     14.18 o 
  -4  -3   7      887.41      897.79     19.77 o 
  -3  -3   7      203.98      198.31      4.86 o 
  -2  -3   7      376.63      460.97      9.94 o 
  -1  -3   7      674.87      615.99     15.29 o 
   0  -3   7     1219.21     1195.18     28.69 o 
   1  -3   7      159.78      157.78      4.04 o 
   2  -3   7      198.08      200.22      6.10 o 
   3  -3   7      311.57      278.44     10.29 o 
   4  -3   7      217.74      212.63      8.71 o 
   5  -3   7       79.12       81.28      5.45 o 
   6  -3   7       17.74       17.12      3.57 o 
   7  -3   7       46.86       45.05      4.90 o 
 -10  -2   7        0.06        4.25      4.25 o 
  -9  -2   7        5.34        4.82      2.12 o 
  -8  -2   7       74.15       70.21      3.80 o 
  -7  -2   7      132.76      127.90      4.10 o 
  -6  -2   7      310.76      322.57      7.70 o 
  -5  -2   7      256.04      255.28      6.81 o 
  -4  -2   7        5.03        2.10      1.08 o 
  -3  -2   7       86.51      103.30      2.98 o 
  -2  -2   7      456.71      422.34      9.17 o 
  -1  -2   7        7.23       18.13      1.59 o 
   0  -2   7      758.99      793.54     19.45 o 
   1  -2   7      552.17      607.14     15.24 o 
   2  -2   7       14.67       15.90      1.87 o 
   3  -2   7     1176.69     1162.63     36.66 o 
   4  -2   7       31.44       40.19      3.96 o 
   5  -2   7       55.63       64.25      5.05 o 
   6  -2   7       21.16       17.01      4.46 o 
   7  -2   7        1.66       -1.38      3.40 o 
 -10  -1   7        0.41       -2.63      2.63 o 
  -9  -1   7       65.79       71.75      7.44 o 
  -8  -1   7       31.33       32.17      2.86 o 
  -7  -1   7       31.60       40.64      2.81 o 
  -6  -1   7       39.67       45.44      2.38 o 
  -5  -1   7       75.44       80.58      2.87 o 
  -4  -1   7       38.70       44.52      1.81 o 
  -3  -1   7     1390.58     1464.52     30.67 o 
  -2  -1   7       50.99       57.66      2.09 o 
  -1  -1   7     1898.45     2023.13     47.83 o 
   0  -1   7      173.64      181.52      4.49 o 
   1  -1   7      326.11      365.92      8.32 o 
   2  -1   7      602.23      589.04     15.03 o 
   3  -1   7      948.81     1034.54     32.01 o 
   4  -1   7       19.36       10.55      3.11 o 
   5  -1   7        2.92        3.04      2.99 o 
   6  -1   7        7.94       11.22      3.93 o 
   7  -1   7       16.45       16.29      3.98 o 
 -11   0   7       10.25        6.59      3.31 o 
 -10   0   7       68.97       71.72      5.18 o 
  -9   0   7       13.97       18.23      3.08 o 
  -8   0   7        4.06        6.06      2.40 o 
  -7   0   7       26.98       27.39      2.43 o 
  -6   0   7       52.32       47.99      2.39 o 
  -5   0   7      166.79      165.47      6.13 o 
  -4   0   7       15.61       16.71      1.37 o 
  -3   0   7      131.39      121.93      3.37 o 
  -2   0   7        0.72        0.36      0.86 o 
  -1   0   7       23.98       20.67      1.70 o 
   0   0   7       86.33       76.91      2.64 o 
   1   0   7      504.44      535.98     11.78 o 
   2   0   7      975.09     1005.22     24.75 o 
   3   0   7      122.44      141.52      6.96 o 
   4   0   7       55.97       54.25      4.48 o 
   5   0   7       14.95       11.25      3.22 o 
   6   0   7       28.00       26.79      4.36 o 
   7   0   7        6.21       15.30      4.89 o 
 -11   1   7       21.70       21.96      3.61 o 
 -10   1   7       16.30       16.22      3.31 o 
  -9   1   7        0.05       -0.86      2.33 o 
  -8   1   7       10.65        9.10      3.40 o 
  -7   1   7       31.10       37.48      4.13 o 
  -6   1   7       71.37       71.20      3.61 o 
  -5   1   7       34.47       36.20      2.68 o 
  -4   1   7       72.81       71.57      3.73 o 
  -3   1   7     1624.12     1663.03     34.29 o 
  -2   1   7      211.55      219.94      5.30 o 
  -1   1   7     1241.44     1219.03     32.24 o 
   0   1   7      370.02      329.74      7.64 o 
   1   1   7       28.00       20.84      1.79 o 
   2   1   7       67.20       73.23      3.82 o 
   3   1   7      121.40      140.09      6.96 o 
   4   1   7        8.41       13.82      3.42 o 
   5   1   7       26.15       22.51      5.21 o 
   6   1   7        2.34        5.30      3.46 o 
 -11   2   7       10.91       14.46      3.53 o 
 -10   2   7        5.65       -1.09      2.55 o 
  -9   2   7       35.55       34.43      3.81 o 
  -8   2   7      157.86      157.07      6.99 o 
  -7   2   7       69.74       66.63      4.28 o 
  -6   2   7       13.65       12.14      1.93 o 
  -5   2   7       38.25       44.30      2.59 o 
  -4   2   7      347.87      392.12      9.05 o 
  -3   2   7       84.67       65.09      2.96 o 
  -2   2   7     1098.32     1173.33     24.40 o 
  -1   2   7      138.06      130.13      3.80 o 
   0   2   7       20.96       17.29      1.70 o 
   1   2   7       24.34       30.89      2.61 o 
   2   2   7       89.28       90.99      4.31 o 
   3   2   7       55.82       69.34      5.05 o 
   4   2   7       48.95       55.09      5.10 o 
   5   2   7        2.73        2.75      6.91 o 
   6   2   7        4.44        1.06      5.95 o 
 -11   3   7        4.51        4.78      3.14 o 
 -10   3   7       15.76       14.68      3.38 o 
  -9   3   7        2.98        3.30      2.40 o 
  -8   3   7       10.49       16.25      2.84 o 
  -7   3   7        1.96        1.16      1.62 o 
  -6   3   7       84.83       74.29      3.59 o 
  -5   3   7       26.28       23.90      2.23 o 
  -4   3   7      106.54      115.34      4.28 o 
  -3   3   7       53.70       55.74      2.90 o 
  -2   3   7       14.10       10.49      1.77 o 
  -1   3   7       34.77       34.18      2.06 o 
   0   3   7        8.94        9.56      1.65 o 
   1   3   7       43.99       56.97      2.86 o 
   2   3   7      312.53      300.72      8.98 o 
   3   3   7        1.37       -0.77      2.73 o 
   4   3   7        3.37        0.20      4.14 o 
   5   3   7       25.31       19.98      7.44 o 
 -10   4   7        0.04       -2.40      2.40 o 
  -9   4   7        3.12        0.43      3.72 o 
  -8   4   7       17.62       17.34      3.01 o 
  -7   4   7      156.54      150.14      7.24 o 
  -6   4   7       87.76       76.81      3.75 o 
  -5   4   7      334.25      315.32      9.23 o 
  -4   4   7       32.01       29.14      2.42 o 
  -3   4   7       20.87       26.33      2.40 o 
  -2   4   7      102.66      119.45      6.76 o 
  -1   4   7       57.42       56.64      3.58 o 
   0   4   7       60.68       61.47      3.29 o 
   1   4   7       79.88       88.95      3.54 o 
   2   4   7        2.34        0.05      1.91 o 
   3   4   7       52.66       65.24      7.86 o 
   4   4   7       64.78       60.14      8.71 o 
   5   4   7       30.51       27.41      8.29 o 
 -10   5   7        4.81        1.26      2.75 o 
  -9   5   7        6.96        4.33      2.76 o 
  -8   5   7       27.45       25.72      3.31 o 
  -7   5   7       18.12       18.01      2.28 o 
  -6   5   7       86.41       82.56      3.84 o 
  -5   5   7        0.00        0.30      1.58 o 
  -4   5   7        7.33        7.51      1.89 o 
  -3   5   7       27.37       28.49      2.56 o 
  -2   5   7      287.56      287.48     15.79 o 
  -1   5   7       45.33       49.38      3.06 o 
   0   5   7        9.84       11.10      1.98 o 
   1   5   7        5.04        1.30      3.40 o 
   4   5   7       14.72       15.51      7.23 o 
 -10   6   7        5.09        3.08      2.86 o 
  -9   6   7       24.07       22.71      3.38 o 
  -8   6   7       16.45       19.39      3.08 o 
  -7   6   7        1.37        1.69      2.01 o 
  -6   6   7       15.47       11.43      2.17 o 
  -5   6   7       57.69       61.21      3.28 o 
  -4   6   7       38.56       42.67      4.65 o 
  -3   6   7      144.97      153.72      6.19 o 
  -2   6   7        3.37        1.00      1.77 o 
  -1   6   7        0.00       -0.17      1.59 o 
   0   6   7        7.17        8.29      1.78 o 
   1   6   7       26.58       27.03      4.25 o 
  -9   7   7       19.64       12.11      4.68 o 
  -8   7   7        0.45       -1.94      1.94 o 
  -7   7   7        0.97       -1.73      1.73 o 
  -6   7   7       35.68       35.94      2.87 o 
  -5   7   7       10.73        8.93      2.17 o 
  -4   7   7       33.77       36.85      2.97 o 
  -3   7   7        4.73        5.40      2.17 o 
  -2   7   7       32.56       32.60      2.87 o 
  -1   7   7       18.98       19.02      2.99 o 
   0   7   7       57.64       47.64      3.81 o 
   1   7   7       24.48       29.48      4.68 o 
  -9   8   7        1.30       -0.03      2.40 o 
  -8   8   7        4.54        4.15      2.12 o 
  -7   8   7       14.40       15.62      2.33 o 
  -6   8   7        0.35       -0.27      1.80 o 
  -5   8   7        1.34        1.24      1.90 o 
  -4   8   7        0.16       -0.22      2.02 o 
  -3   8   7       19.79       26.49      2.94 o 
  -2   8   7       41.21       42.48      4.25 o 
  -1   8   7       43.77       44.02      4.01 o 
   0   8   7        4.08        5.38      6.48 o 
   1   8   7        0.16       -3.61      3.61 o 
  -8   9   7       20.43       22.18      3.49 o 
  -7   9   7        7.59        5.89      1.79 o 
  -6   9   7        4.78        2.59      2.37 o 
  -5   9   7        2.62       -0.60      2.16 o 
  -4   9   7       46.31       50.45      4.49 o 
  -3   9   7       10.77       15.86      3.32 o 
  -2   9   7        7.66        9.45      3.10 o 
  -1   9   7        1.12        4.74      2.55 o 
   0   9   7        7.55       -2.76      4.68 o 
  -7  10   7        4.99        3.78      6.06 o 
  -6  10   7        3.68        5.07      6.48 o 
  -5  10   7       52.64       53.99      6.69 o 
  -4  10   7       11.24       13.37      9.88 o 
  -3  10   7        0.67        7.23      3.40 o 
  -2  10   7        0.00        3.83      2.76 o 
  -1  10   7        6.44       17.00      3.40 o 
   2 -15   8       16.69       26.14      6.38 o 
   3 -15   8       38.55       41.23      7.86 o 
  -3 -14   8       13.33       27.63      4.25 o 
  -2 -14   8        0.55        3.61      4.68 o 
  -1 -14   8        0.02        6.48      8.29 o 
   0 -14   8       18.08       27.70      3.46 o 
   1 -14   8       12.67       20.36      2.39 o 
   2 -14   8        7.45       16.92      2.90 o 
   3 -14   8        0.12        2.13      4.89 o 
  -5 -13   8       16.58       19.13      4.68 o 
  -4 -13   8        0.97        0.68      1.72 o 
  -3 -13   8        9.97       11.35      2.27 o 
  -2 -13   8        5.05        5.72      2.59 o 
  -1 -13   8       86.26       92.89      5.47 o 
   0 -13   8       78.25       91.77      5.51 o 
   1 -13   8       21.21       22.29      3.42 o 
   2 -13   8        0.34       -0.52      3.93 o 
   3 -13   8       13.04       16.94      2.83 o 
   4 -13   8       28.20       28.69      4.46 o 
  -6 -12   8        9.51       18.06      4.89 o 
  -5 -12   8        0.71        3.79      4.10 o 
  -4 -12   8       17.19       13.05      2.37 o 
  -3 -12   8       34.74       37.98      3.02 o 
  -2 -12   8       84.89       74.95      4.96 o 
  -1 -12   8       69.35       64.97      4.57 o 
   0 -12   8       10.71       12.66      3.40 o 
   1 -12   8       49.99       52.31      4.21 o 
   2 -12   8       12.82       14.32      2.78 o 
   3 -12   8       47.33       48.95      4.04 o 
   4 -12   8       27.50       24.23      4.46 o 
   5 -12   8        6.60        9.78      3.40 o 
  -6 -11   8        6.52        8.04      4.04 o 
  -5 -11   8       12.78        9.30      2.22 o 
  -4 -11   8       91.94       81.87      4.04 o 
  -3 -11   8       12.31       10.52      2.04 o 
  -2 -11   8       13.60       10.05      2.39 o 
  -1 -11   8       27.14       27.80      3.14 o 
   0 -11   8        8.11       11.02      2.84 o 
   1 -11   8       13.81       13.79      2.63 o 
   2 -11   8      118.81      120.07      5.86 o 
   3 -11   8        3.80        6.53      2.98 o 
   4 -11   8       41.83       41.86      5.53 o 
   5 -11   8       44.49       53.98      4.02 o 
   6 -11   8       35.38       31.94      8.71 o 
  -7 -10   8       13.02        4.57      3.01 o 
  -6 -10   8       43.87       48.07      5.95 o 
  -5 -10   8      112.89      100.62      4.55 o 
  -4 -10   8        0.06        1.82      1.80 o 
  -3 -10   8       16.50       19.44      2.27 o 
  -2 -10   8        0.05        0.03      1.59 o 
  -1 -10   8      256.73      256.27      9.54 o 
   0 -10   8       19.89       15.91      4.14 o 
   1 -10   8       52.66       50.92      3.76 o 
   2 -10   8        0.89       -2.02      2.02 o 
   3 -10   8        1.95        2.97      1.52 o 
   4 -10   8       36.37       30.39      3.06 o 
   5 -10   8       80.10       76.50      4.81 o 
   6 -10   8       23.97       28.76      3.60 o 
   7 -10   8        8.76        5.75      4.04 o 
  -8  -9   8       19.54       28.26      5.74 o 
  -7  -9   8       64.25       61.24      5.17 o 
  -6  -9   8       51.44       47.85      2.96 o 
  -5  -9   8       14.01       13.61      2.02 o 
  -4  -9   8        0.13        1.49      1.77 o 
  -3  -9   8       63.98       47.94      2.89 o 
  -2  -9   8      109.09      101.40      4.20 o 
  -1  -9   8       19.89       19.63      2.99 o 
   0  -9   8      360.78      345.98     11.95 o 
   1  -9   8       11.88        9.25      1.91 o 
   2  -9   8      165.65      176.97      5.84 o 
   3  -9   8       66.52       65.86      3.39 o 
   4  -9   8      111.26      117.78     10.84 o 
   5  -9   8       74.92       69.36      4.87 o 
   6  -9   8        0.36        1.14      2.30 o 
   7  -9   8       33.47       29.33     12.11 o 
  -8  -8   8       37.41       38.55      6.27 o 
  -7  -8   8       10.65       12.62      3.21 o 
  -6  -8   8       13.50       15.32      4.26 o 
  -5  -8   8        9.99        7.24      1.87 o 
  -4  -8   8      329.09      306.04      8.74 o 
  -3  -8   8      231.10      208.80      6.37 o 
  -2  -8   8      380.25      353.92      9.56 o 
  -1  -8   8       96.73       92.40      8.08 o 
   0  -8   8      111.24      125.05      6.48 o 
   1  -8   8      293.20      283.28      8.18 o 
   2  -8   8        8.74        9.86      2.00 o 
   3  -8   8      148.28      154.92      5.43 o 
   4  -8   8       14.04       12.72      2.84 o 
   5  -8   8        3.71        1.10      2.35 o 
   6  -8   8        6.99        1.93      3.08 o 
   7  -8   8       22.55       20.19     10.20 o 
  -9  -7   8       22.64       24.09      4.14 o 
  -8  -7   8        1.96        4.14      2.70 o 
  -7  -7   8        1.25        0.50      2.63 o 
  -6  -7   8       47.57       50.01      2.96 o 
  -5  -7   8        0.39        0.76      1.54 o 
  -4  -7   8       87.30       60.89      3.26 o 
  -3  -7   8      103.43       89.72      3.70 o 
  -2  -7   8       32.08       32.30      2.22 o 
  -1  -7   8      469.87      462.60     12.06 o 
   0  -7   8      558.83      585.96     15.00 o 
   1  -7   8       14.32       18.30      2.04 o 
   2  -7   8      151.87      163.17      5.51 o 
   3  -7   8       43.80       49.00      3.01 o 
   4  -7   8        1.90        0.21      2.25 o 
   5  -7   8        6.96        8.57      2.99 o 
   6  -7   8       34.66       35.94      4.02 o 
   7  -7   8        0.03       -2.29      2.29 o 
  -9  -6   8        0.01        0.31      2.66 o 
  -8  -6   8       10.44       12.09      3.29 o 
  -7  -6   8      126.20      103.22     17.21 o 
  -6  -6   8       19.13       12.94      2.06 o 
  -5  -6   8        1.99       -0.45      1.67 o 
  -4  -6   8       57.09       55.67      3.08 o 
  -3  -6   8      360.23      403.50      9.08 o 
  -2  -6   8      519.21      556.25     12.18 o 
  -1  -6   8      103.54      106.01      3.96 o 
   0  -6   8      615.35      640.34     16.19 o 
   1  -6   8       42.70       37.53      2.49 o 
   2  -6   8       21.24       23.17      2.16 o 
   3  -6   8       88.47       80.55      3.74 o 
   4  -6   8       76.37       65.34     10.20 o 
   5  -6   8      178.68      173.80      7.81 o 
   6  -6   8        8.39        8.08      3.06 o 
   7  -6   8       13.79       10.50      6.16 o 
 -10  -5   8        2.47        2.26      3.27 o 
  -9  -5   8       22.13       23.82      3.75 o 
  -8  -5   8       53.71       49.17      6.48 o 
  -7  -5   8       34.49       33.76      7.01 o 
  -6  -5   8       76.65       70.12      3.46 o 
  -5  -5   8       70.20       67.37      3.31 o 
  -4  -5   8      316.42      355.46      8.56 o 
  -3  -5   8      591.19      677.41     16.94 o 
  -2  -5   8        8.61       13.31      2.86 o 
  -1  -5   8       75.85       67.54      2.54 o 
   0  -5   8      215.75      227.74      5.73 o 
   1  -5   8      229.11      224.15      6.70 o 
   2  -5   8      136.59      137.17      4.93 o 
   3  -5   8       39.21       31.50      2.56 o 
   4  -5   8       60.77       61.79      4.50 o 
   5  -5   8        0.76       -0.21      2.55 o 
   6  -5   8        5.46        0.96      2.86 o 
   7  -5   8       22.85       18.18      3.91 o 
 -10  -4   8       18.55       11.23      3.66 o 
  -9  -4   8       14.39       18.71      3.60 o 
  -8  -4   8       33.30       36.30      3.90 o 
  -7  -4   8       33.16       32.45      3.45 o 
  -6  -4   8       17.90       24.66      1.98 o 
  -5  -4   8       95.98       89.60      3.12 o 
  -4  -4   8      228.51      244.22      5.97 o 
  -3  -4   8      304.58      334.22      8.25 o 
  -2  -4   8       10.62       17.82      1.21 o 
  -1  -4   8      614.36      651.25     16.27 o 
   0  -4   8      531.26      441.02     11.53 o 
   1  -4   8      684.56      722.44     28.28 o 
   2  -4   8        8.26        8.55      1.68 o 
   3  -4   8       66.67       70.91      4.65 o 
   4  -4   8        5.00        0.61      2.55 o 
   5  -4   8      155.62      157.39      7.73 o 
   6  -4   8       64.05       71.52      5.54 o 
   7  -4   8       42.84       41.89      4.84 o 
 -10  -3   8        3.14        5.95      4.25 o 
  -9  -3   8        2.57        0.66      2.45 o 
  -8  -3   8      174.76      172.13     14.98 o 
  -7  -3   8       88.63      100.25      3.58 o 
  -6  -3   8      106.58       99.38      3.63 o 
  -5  -3   8      251.73      277.53      6.72 o 
  -4  -3   8      147.97      149.01      4.08 o 
  -3  -3   8        0.32        0.58      0.95 o 
  -2  -3   8      229.98      233.48      6.63 o 
  -1  -3   8       89.56       97.11      3.60 o 
   0  -3   8      198.74      194.08      5.88 o 
   1  -3   8        0.99        0.52      1.56 o 
   2  -3   8      211.31      214.81      7.35 o 
   3  -3   8      317.23      327.32     12.02 o 
   4  -3   8      124.72      121.74     11.26 o 
   5  -3   8       78.67       75.73      5.35 o 
   6  -3   8       13.11       14.11      5.63 o 
   7  -3   8        6.13        4.46      4.89 o 
 -10  -2   8        1.75       -0.43      4.04 o 
  -9  -2   8       27.89       29.40      3.60 o 
  -8  -2   8       22.55       28.60      2.73 o 
  -7  -2   8       36.96       32.57      2.25 o 
  -6  -2   8      155.96      164.24      5.92 o 
  -5  -2   8      102.18       90.34      3.10 o 
  -4  -2   8      540.91      597.32     12.90 o 
  -3  -2   8       63.74       52.55      2.05 o 
  -2  -2   8     1233.21     1296.82     31.19 o 
  -1  -2   8        3.18        2.00      1.30 o 
   0  -2   8       38.21       44.54      2.69 o 
   1  -2   8      126.58      131.45      4.64 o 
   2  -2   8      554.96      540.37     14.09 o 
   3  -2   8      120.59      112.96      6.08 o 
   4  -2   8       47.75       54.59      4.48 o 
   5  -2   8       19.51       20.19      3.72 o 
   6  -2   8        2.47       -2.13      2.86 o 
   7  -2   8        6.31       -0.21      4.25 o 
 -11  -1   8        5.36        7.86      4.25 o 
 -10  -1   8       11.68       21.99      3.68 o 
  -9  -1   8       41.47       49.67      6.38 o 
  -8  -1   8        8.83        7.99      2.54 o 
  -7  -1   8        8.24        9.95      2.10 o 
  -6  -1   8      140.15      151.70      4.48 o 
  -5  -1   8      169.74      179.90      4.80 o 
  -4  -1   8      275.79      247.92      8.83 o 
  -3  -1   8      464.63      529.47     11.46 o 
  -2  -1   8      609.31      582.53     13.66 o 
  -1  -1   8       75.53       70.92      3.22 o 
   0  -1   8      521.41      538.86     13.82 o 
   1  -1   8     1901.46     1938.42     46.22 o 
   2  -1   8       75.81       74.64      3.68 o 
   3  -1   8        7.21       10.85      2.93 o 
   4  -1   8        8.43        5.87      2.75 o 
   5  -1   8       20.53       28.22      4.05 o 
   6  -1   8       30.49       21.74      4.39 o 
 -11   0   8        7.27        9.14      3.27 o 
 -10   0   8       69.30       79.71      6.06 o 
  -9   0   8       10.83        9.94      2.90 o 
  -8   0   8        8.12        7.63      2.54 o 
  -7   0   8        2.12       -0.18      1.80 o 
  -6   0   8       61.42       63.10      3.28 o 
  -5   0   8       41.82       45.85      2.33 o 
  -4   0   8       20.12       25.39      1.72 o 
  -3   0   8        3.99        5.69      1.14 o 
  -2   0   8       46.78       50.85      2.16 o 
  -1   0   8      849.99      889.02     21.83 o 
   0   0   8      444.01      430.27     11.36 o 
   1   0   8       48.20       49.13      3.05 o 
   2   0   8       10.53       10.90      2.04 o 
   3   0   8        7.30        8.45      3.11 o 
   4   0   8       81.90       76.65      5.51 o 
   5   0   8       30.20       39.43      4.63 o 
   6   0   8        1.31        1.23      3.21 o 
 -11   1   8        1.78       -0.97      2.54 o 
 -10   1   8        0.93       -0.21      2.50 o 
  -9   1   8       37.90       42.30      4.18 o 
  -8   1   8        9.49        7.18      2.30 o 
  -7   1   8      191.07      205.92     10.57 o 
  -6   1   8       61.51       69.99      3.43 o 
  -5   1   8        5.13        3.94      1.56 o 
  -4   1   8      193.48      158.48      5.12 o 
  -3   1   8      116.51      107.56      3.30 o 
  -2   1   8      344.62      371.42      8.51 o 
  -1   1   8      351.86      345.67      9.40 o 
   0   1   8       35.77       40.82      2.78 o 
   1   1   8       10.10       20.47      2.44 o 
   2   1   8      273.01      275.01      8.31 o 
   3   1   8      153.19      158.26      7.65 o 
   4   1   8       26.11       31.43      3.93 o 
   5   1   8        0.12       -2.90      2.90 o 
   6   1   8       12.67        5.74      4.89 o 
 -11   2   8        5.72        5.15      2.96 o 
 -10   2   8       31.00       37.12      4.20 o 
  -9   2   8        4.22        3.44      2.50 o 
  -8   2   8       48.26       44.52      3.87 o 
  -7   2   8        4.43        1.88      1.81 o 
  -6   2   8        2.41        1.65      2.57 o 
  -5   2   8       65.52       60.92      3.19 o 
  -4   2   8       49.03       47.53      2.78 o 
  -3   2   8       45.65       43.84      2.75 o 
  -2   2   8      104.10       99.58      4.28 o 
  -1   2   8      229.07      236.79      6.87 o 
   0   2   8       27.24       21.10      2.31 o 
   1   2   8       74.53       62.93      3.66 o 
   2   2   8       83.33       81.29      4.03 o 
   3   2   8       26.14       27.01      3.57 o 
   4   2   8        9.17        7.17      3.40 o 
   5   2   8       28.24       31.72      4.75 o 
 -10   3   8       14.51       17.11      4.78 o 
  -9   3   8        5.35        5.14      2.60 o 
  -8   3   8       21.19       17.68      3.06 o 
  -7   3   8       63.35       61.33      3.42 o 
  -6   3   8      212.34      217.65      6.82 o 
  -5   3   8      115.72      116.66      4.85 o 
  -4   3   8       45.74       43.60      3.05 o 
  -3   3   8        4.87        5.20      1.77 o 
  -2   3   8       26.13       26.00      2.48 o 
  -1   3   8      395.19      405.90     10.98 o 
   0   3   8        4.88        3.36      2.54 o 
   1   3   8       31.50       31.17      2.81 o 
   2   3   8        2.62        0.62      2.67 o 
   3   3   8       16.67       25.14      3.98 o 
   4   3   8       50.87       33.79      7.44 o 
   5   3   8       61.61       56.95      9.35 o 
 -10   4   8       11.82       10.99      3.06 o 
  -9   4   8        0.02        1.36      2.54 o 
  -8   4   8       42.03       48.02      4.96 o 
  -7   4   8       82.47       85.95      4.07 o 
  -6   4   8       87.16       87.52      3.99 o 
  -5   4   8       46.13       47.23      3.06 o 
  -4   4   8        1.48       -2.38      3.00 o 
  -3   4   8       13.56       15.46      2.32 o 
  -2   4   8      464.24      491.32     13.04 o 
  -1   4   8       23.56       26.00      3.54 o 
   0   4   8        7.60        8.34      2.60 o 
   1   4   8        4.25        1.46      3.93 o 
   2   4   8       42.71       51.21      5.95 o 
   3   4   8      110.11      138.98     11.90 o 
   4   4   8       36.99       24.01      7.44 o 
 -10   5   8        0.06        3.22      2.66 o 
  -9   5   8       23.38       32.84      3.66 o 
  -8   5   8        4.46        3.20      1.99 o 
  -7   5   8        2.44       -1.42      1.62 o 
  -6   5   8        5.17        2.90      1.87 o 
  -5   5   8       27.06       28.35      3.07 o 
  -4   5   8       23.42       25.06      2.47 o 
  -3   5   8       12.06       13.41      2.23 o 
  -2   5   8       13.85       17.70      2.37 o 
  -1   5   8        2.77        0.53      1.51 o 
   0   5   8       13.68       13.25      2.86 o 
   1   5   8       75.09       66.70     12.75 o 
 -10   6   8       17.39       16.79      4.46 o 
  -9   6   8       12.43       13.76      3.61 o 
  -8   6   8        4.30        2.53      1.98 o 
  -7   6   8       10.20        7.96      2.18 o 
  -6   6   8       25.22       22.01      3.08 o 
  -5   6   8       51.97       51.82      4.05 o 
  -4   6   8        1.15        0.32      1.77 o 
  -3   6   8       22.24       19.11      2.40 o 
  -2   6   8       95.14       97.52     10.46 o 
  -1   6   8       49.93       49.64      3.99 o 
   0   6   8       42.70       42.50      5.74 o 
   1   6   8       63.04       48.45      5.95 o 
  -9   7   8        0.06       -2.44      2.44 o 
  -8   7   8        1.17        0.90      1.94 o 
  -7   7   8        5.00        4.32      2.06 o 
  -6   7   8       13.44       12.21      2.49 o 
  -5   7   8        0.05       -1.75      1.75 o 
  -4   7   8       61.26       52.65      4.20 o 
  -3   7   8       62.75       68.63      3.83 o 
  -2   7   8       42.99       42.33      3.35 o 
  -1   7   8       29.48       28.88      4.36 o 
   0   7   8       23.80       27.63      5.95 o 
   1   7   8        8.19       -3.19      3.19 o 
  -8   8   8        7.31        9.22      2.99 o 
  -7   8   8        3.01        4.38      1.91 o 
  -6   8   8        4.02        2.92      2.47 o 
  -5   8   8        2.12        2.21      2.47 o 
  -4   8   8       14.61       12.60      2.61 o 
  -3   8   8       33.90       41.09      5.74 o 
  -2   8   8       16.62       16.67      2.70 o 
  -1   8   8        0.13       -4.04      4.04 o 
  -8   9   8        0.75       -3.61      4.89 o 
  -7   9   8        1.01       -1.50      2.28 o 
  -6   9   8       36.02       41.97      6.69 o 
  -5   9   8        6.56        2.68      2.59 o 
  -4   9   8       43.25       50.03      4.70 o 
  -3   9   8        3.66        0.64      5.53 o 
  -2   9   8        1.23        1.05      6.06 o 
   1 -15   9       30.27       68.64      5.74 o 
  -3 -14   9        0.01       -1.91      2.98 o 
  -2 -14   9        8.07       15.09      4.89 o 
  -1 -14   9       27.59       35.70      5.53 o 
   0 -14   9       19.41       27.58      3.42 o 
   1 -14   9        5.29        8.53      2.99 o 
   2 -14   9        0.26        3.18      2.50 o 
   3 -14   9       18.88       30.59      3.72 o 
  -4 -13   9        3.69        5.31      3.61 o 
  -3 -13   9       44.52       46.03      4.20 o 
  -2 -13   9       17.20       19.30      3.21 o 
  -1 -13   9       48.76       57.45      4.57 o 
   0 -13   9       39.16       50.46      4.35 o 
   1 -13   9        2.37       -0.30      3.29 o 
   2 -13   9        7.28        8.28      6.16 o 
   3 -13   9       34.34       37.28      3.93 o 
   4 -13   9       28.55       28.05      4.46 o 
  -6 -12   9        3.71        6.59      4.25 o 
  -5 -12   9       11.53       11.62      2.51 o 
  -4 -12   9       48.24       49.94      7.12 o 
  -3 -12   9        5.18        5.69      2.48 o 
  -2 -12   9       40.38       33.61      3.61 o 
  -1 -12   9        0.89        0.72      2.60 o 
   0 -12   9       51.88       55.16      4.51 o 
   1 -12   9       10.77        9.43      2.76 o 
   2 -12   9        8.62        8.56      2.75 o 
   3 -12   9       13.94       20.03      3.40 o 
   4 -12   9        0.40        1.70      2.76 o 
   5 -12   9        5.43       11.26      4.04 o 
   6 -12   9       10.91       27.41      4.04 o 
  -7 -11   9        7.31       14.24      4.46 o 
  -6 -11   9       35.94       32.24      2.67 o 
  -5 -11   9       43.86       50.40      4.08 o 
  -4 -11   9       27.47       25.10      3.51 o 
  -3 -11   9        8.93        4.43      2.39 o 
  -2 -11   9       26.42       19.04      2.87 o 
  -1 -11   9      124.45      126.27      6.23 o 
   0 -11   9      107.88      111.31      5.85 o 
   1 -11   9      134.28      154.32      7.06 o 
   2 -11   9        9.72       10.21      2.69 o 
   3 -11   9       21.14       22.26      3.11 o 
   4 -11   9       71.80       67.38      4.33 o 
   5 -11   9       48.84       55.96      4.33 o 
   6 -11   9       20.93       24.72      4.68 o 
  -7 -10   9       44.21       30.75      4.33 o 
  -6 -10   9       41.71       51.43      5.71 o 
  -5 -10   9       18.61       17.71      3.39 o 
  -4 -10   9        2.10       -2.00      2.33 o 
  -3 -10   9        0.25       -0.45      2.02 o 
  -2 -10   9        5.52        2.92      2.39 o 
  -1 -10   9        2.98       -0.14      2.17 o 
   0 -10   9      270.30      269.14      9.99 o 
   1 -10   9        8.69        6.94      2.45 o 
   2 -10   9        0.10       -2.25      2.25 o 
   3 -10   9       95.87      102.81      8.25 o 
   4 -10   9      157.19      133.37     12.54 o 
   5 -10   9       15.26       14.58      3.08 o 
   6 -10   9        3.58        2.07      2.35 o 
  -8  -9   9       21.93       17.43      5.10 o 
  -7  -9   9        4.98        1.91      3.06 o 
  -6  -9   9        1.74       -0.85      2.40 o 
  -5  -9   9       69.39       63.77      3.70 o 
  -4  -9   9        0.82        2.27      2.08 o 
  -3  -9   9       29.69       24.31      3.06 o 
  -2  -9   9       37.70       48.14      3.76 o 
  -1  -9   9      175.57      165.21      7.06 o 
   0  -9   9        1.33        4.78      2.33 o 
   1  -9   9       81.58       77.78      3.74 o 
   2  -9   9       15.69       17.19      2.15 o 
   3  -9   9      146.74      152.98      9.51 o 
   4  -9   9       23.59       21.90      3.16 o 
   5  -9   9       17.77       11.59      2.99 o 
   6  -9   9        2.16        0.03      2.39 o 
  -9  -8   9       13.74       21.46      5.53 o 
  -8  -8   9        2.62        1.29      3.08 o 
  -7  -8   9        0.19       -0.64      2.87 o 
  -6  -8   9       64.90       71.79      3.81 o 
  -5  -8   9       94.67       96.61      4.13 o 
  -4  -8   9      112.18      100.33      5.25 o 
  -3  -8   9      394.94      411.75     15.51 o 
  -2  -8   9      894.28      782.20     24.18 o 
  -1  -8   9        2.03        2.28      2.33 o 
   0  -8   9      142.32      122.74      4.61 o 
   1  -8   9      118.59      112.12      4.46 o 
   2  -8   9       37.19       32.00      2.65 o 
   3  -8   9       96.27       91.06      4.05 o 
   4  -8   9        5.42        5.95      2.40 o 
   5  -8   9        8.56        6.15      2.63 o 
   6  -8   9       14.55       12.84      3.30 o 
  -9  -7   9        2.80       -0.74      2.86 o 
  -8  -7   9        2.98        4.27      2.75 o 
  -7  -7   9       27.64       37.75      3.83 o 
  -6  -7   9      126.14      112.53      6.39 o 
  -5  -7   9       22.65       25.10      2.45 o 
  -4  -7   9       50.88       39.49      2.61 o 
  -3  -7   9      163.53      136.73      6.23 o 
  -2  -7   9      563.58      533.30     13.82 o 
  -1  -7   9        4.47        1.20      1.52 o 
   0  -7   9      119.28      116.67      4.41 o 
   1  -7   9      119.67      100.85      4.17 o 
   2  -7   9        4.06        5.84      1.94 o 
   3  -7   9        0.35       -0.11      2.24 o 
   4  -7   9      210.16      199.27      8.49 o 
   5  -7   9       10.05        6.82      2.99 o 
   6  -7   9        0.98       -1.91      2.40 o 
  -9  -6   9       18.20       19.47      3.83 o 
  -8  -6   9       25.59       38.25      4.20 o 
  -7  -6   9       23.48       34.02      3.57 o 
  -6  -6   9        0.76        1.67      1.67 o 
  -5  -6   9      111.53      139.08      5.73 o 
  -4  -6   9        1.52        4.35      1.81 o 
  -3  -6   9     1328.29     1291.32     31.23 o 
  -2  -6   9      541.91      520.15     13.45 o 
  -1  -6   9       35.64       32.77      2.41 o 
   0  -6   9       18.52       20.83      2.09 o 
   1  -6   9       11.93       10.64      2.00 o 
   2  -6   9      117.98      135.83      5.04 o 
   3  -6   9      104.79      103.35      5.62 o 
   4  -6   9        0.56        1.62      2.63 o 
   5  -6   9       72.55       78.30      6.38 o 
   6  -6   9       23.58       33.13      4.23 o 
 -10  -5   9       17.01       19.66      3.90 o 
  -9  -5   9       15.08       19.86      3.42 o 
  -8  -5   9        0.68        2.65      2.78 o 
  -7  -5   9        6.52        5.57      1.79 o 
  -6  -5   9        0.13        0.63      1.62 o 
  -5  -5   9       55.36       56.03      2.67 o 
  -4  -5   9      881.10      847.30     19.97 o 
  -3  -5   9      167.75      171.51      5.44 o 
  -2  -5   9       60.84       67.50      3.11 o 
  -1  -5   9      241.76      219.69      6.62 o 
   0  -5   9       14.09       14.50      1.84 o 
   1  -5   9       49.58       41.20      2.68 o 
   2  -5   9        0.38       -1.20      1.72 o 
   3  -5   9       45.69       43.85      5.53 o 
   4  -5   9        4.84        1.14      2.48 o 
   5  -5   9      112.72      124.94      6.98 o 
   6  -5   9       67.77       67.99      5.48 o 
 -10  -4   9        3.62       -2.98      4.25 o 
  -9  -4   9        0.91        3.56      3.29 o 
  -8  -4   9       40.63       40.63      8.93 o 
  -7  -4   9      105.71      114.96      7.36 o 
  -6  -4   9      210.76      218.21      5.81 o 
  -5  -4   9      332.36      351.73      9.20 o 
  -4  -4   9       76.20       72.03      3.16 o 
  -3  -4   9       56.33       56.60      3.02 o 
  -2  -4   9       68.56       47.26      3.02 o 
  -1  -4   9       69.69       66.60      3.14 o 
   0  -4   9        0.30        0.27      1.51 o 
   1  -4   9        7.98        5.85      1.65 o 
   2  -4   9        1.57        1.22      1.70 o 
   3  -4   9      235.36      212.61      8.79 o 
   4  -4   9      138.47      135.54      6.83 o 
   5  -4   9      146.33      139.70     10.73 o 
   6  -4   9       39.34       40.86      4.78 o 
 -10  -3   9        0.05       -2.34      4.04 o 
  -9  -3   9       23.35       25.50      5.31 o 
  -8  -3   9      120.70      131.55     15.28 o 
  -7  -3   9      338.09      420.86      9.98 o 
  -6  -3   9       10.41        9.57      1.67 o 
  -5  -3   9      114.17      125.76      3.87 o 
  -4  -3   9       64.65       55.82      3.02 o 
  -3  -3   9      397.20      410.80     10.83 o 
  -2  -3   9       24.82       24.08      2.12 o 
  -1  -3   9      440.32      397.29     10.63 o 
   0  -3   9       55.73       51.49      3.02 o 
   1  -3   9        1.12        0.08      1.72 o 
   2  -3   9      164.62      169.07      5.87 o 
   3  -3   9        5.36        9.16      3.06 o 
   4  -3   9       38.89       42.06      4.20 o 
   5  -3   9       32.08       36.16      4.28 o 
   6  -3   9        0.11       -2.60      2.60 o 
 -10  -2   9       17.31       15.09      4.25 o 
  -9  -2   9       27.68       31.07      3.51 o 
  -8  -2   9        2.33       -1.24      2.04 o 
  -7  -2   9      115.04      113.72      5.40 o 
  -6  -2   9      229.04      255.14      6.55 o 
  -5  -2   9      112.78      106.89      4.29 o 
  -4  -2   9      178.00      187.18      7.50 o 
  -3  -2   9      564.73      541.30     13.82 o 
  -2  -2   9        0.04        1.08      1.44 o 
  -1  -2   9       79.95       76.82      3.51 o 
   0  -2   9      369.94      387.29     14.95 o 
   1  -2   9      762.67      816.84     20.51 o 
   2  -2   9      106.10      112.58      4.62 o 
   3  -2   9      258.62      268.98     10.52 o 
   4  -2   9        0.40        0.57      2.96 o 
   5  -2   9        4.35        2.38      3.83 o 
   6  -2   9       50.21       58.50      5.51 o 
 -11  -1   9       13.26       12.75      4.04 o 
 -10  -1   9       27.95       40.16      4.28 o 
  -9  -1   9        6.63        6.72      2.75 o 
  -8  -1   9       20.53       24.20      4.99 o 
  -7  -1   9        1.92        0.02      1.68 o 
  -6  -1   9      395.01      379.83     10.29 o 
  -5  -1   9       29.70       22.70      2.26 o 
  -4  -1   9      165.91      178.72      6.81 o 
  -3  -1   9      316.21      320.19      9.85 o 
  -2  -1   9      161.41      190.33      5.92 o 
  -1  -1   9      358.88      324.77      9.03 o 
   0  -1   9      344.67      347.92      9.73 o 
   1  -1   9        0.14        3.55      1.99 o 
   2  -1   9       38.67       47.83      3.06 o 
   3  -1   9        0.59        0.20      2.54 o 
   4  -1   9        8.92        7.19      3.83 o 
   5  -1   9       36.61       46.16     11.90 o 
   6  -1   9       37.68       56.53      7.86 o 
 -11   0   9        7.58       11.27      5.10 o 
 -10   0   9        9.03       14.17      3.17 o 
  -9   0   9        4.41        2.35      2.48 o 
  -8   0   9       38.13       49.97      9.56 o 
  -7   0   9       68.35       57.52      3.34 o 
  -6   0   9       31.32       28.04      2.40 o 
  -5   0   9        1.58        1.12      1.53 o 
  -4   0   9      113.15      108.54      4.09 o 
  -3   0   9      128.43      141.10      6.81 o 
  -2   0   9      410.21      415.93     11.07 o 
  -1   0   9        7.55        9.08      1.94 o 
   0   0   9      370.20      357.48      9.93 o 
   1   0   9     1502.79     1469.44     51.53 o 
   2   0   9        3.73        3.18      2.60 o 
   3   0   9       71.64       83.34      5.56 o 
   4   0   9       10.34       13.96      3.66 o 
   5   0   9        0.39        1.20      3.42 o 
 -11   1   9        1.82        4.93      3.29 o 
 -10   1   9       13.51       19.19      3.51 o 
  -9   1   9       94.57      107.37      5.96 o 
  -8   1   9        9.70        9.20      2.06 o 
  -7   1   9       41.63       45.55      3.17 o 
  -6   1   9        1.37       -1.59      1.59 o 
  -5   1   9        6.38        7.49      1.82 o 
  -4   1   9       30.47       34.85      2.49 o 
  -3   1   9      454.27      441.92     14.65 o 
  -2   1   9       93.54      101.21      5.48 o 
  -1   1   9      352.35      380.52     10.42 o 
   0   1   9      771.42      840.07     21.09 o 
   1   1   9      256.43      245.26      7.60 o 
   2   1   9       46.44       53.04      4.51 o 
   3   1   9       11.05       15.88      3.51 o 
   4   1   9        3.22        2.39      4.25 o 
   5   1   9        6.74        0.58      4.99 o 
 -11   2   9        8.25       14.45      3.61 o 
 -10   2   9       34.13       38.30      4.06 o 
  -9   2   9        8.24        4.58      2.35 o 
  -8   2   9       41.93       40.99      3.40 o 
  -7   2   9       67.50       62.03      5.80 o 
  -6   2   9       42.89       43.23      2.88 o 
  -5   2   9      171.35      161.29      5.47 o 
  -4   2   9       26.88       31.80      2.41 o 
  -3   2   9      102.91       93.06      5.33 o 
  -2   2   9        2.37       -2.14      2.14 o 
  -1   2   9        6.06        5.04      2.45 o 
   0   2   9      156.81      167.24      5.85 o 
   1   2   9       38.51       36.79      4.01 o 
   2   2   9        1.21        0.45      2.70 o 
   3   2   9        0.60       -0.79      3.06 o 
   4   2   9       25.76       28.64      4.49 o 
 -10   3   9        1.45       -1.84      2.32 o 
  -9   3   9        0.28        2.55      2.40 o 
  -8   3   9       29.24       36.57      2.96 o 
  -7   3   9       74.91       69.20      5.73 o 
  -6   3   9      177.36      152.23      4.88 o 
  -5   3   9        1.17       -0.64      1.55 o 
  -4   3   9        0.18       -0.94      1.53 o 
  -3   3   9      194.55      188.47      7.96 o 
  -2   3   9       14.84       15.44      3.01 o 
  -1   3   9      311.89      268.99     18.81 o 
   0   3   9       63.70       56.53      4.13 o 
   1   3   9       12.67       11.00      2.98 o 
   2   3   9       40.93       48.88      6.38 o 
   3   3   9       55.39       62.14     11.05 o 
   4   3   9       38.15       13.18      6.38 o 
 -10   4   9       35.47       41.39      4.48 o 
  -9   4   9        1.15       -2.12      2.12 o 
  -8   4   9       15.24       14.15      2.21 o 
  -7   4   9        8.20        1.81      1.88 o 
  -6   4   9        0.43        2.40      1.62 o 
  -5   4   9       15.68       14.45      2.11 o 
  -4   4   9       56.92       61.95      3.58 o 
  -3   4   9        2.29       -0.79      2.50 o 
  -2   4   9      319.83      336.86     31.77 o 
  -1   4   9        0.21       -0.12      2.45 o 
   0   4   9       12.49       11.93      2.75 o 
   1   4   9       48.65       47.69     13.07 o 
   2   4   9       52.32       78.63      7.65 o 
 -10   5   9        0.75        1.70      3.40 o 
  -9   5   9       17.07       23.93      3.61 o 
  -8   5   9        0.01       -1.73      1.73 o 
  -7   5   9        0.14        0.13      1.67 o 
  -6   5   9       34.14       31.24      3.41 o 
  -5   5   9       16.04       19.91      4.09 o 
  -4   5   9        1.87        1.92      2.05 o 
  -3   5   9        0.31        0.09      2.66 o 
  -2   5   9       34.89       37.77      4.05 o 
  -1   5   9       29.85       37.73      3.96 o 
   0   5   9       75.05       74.84      4.95 o 
   1   5   9       14.26        8.93      3.83 o 
  -9   6   9        0.90       -1.70      5.42 o 
  -8   6   9        0.03       -1.31      1.86 o 
  -7   6   9       18.71       18.55      2.54 o 
  -6   6   9       28.10       35.04      2.93 o 
  -5   6   9       38.59       38.17      4.24 o 
  -4   6   9        8.13        8.21      2.17 o 
  -3   6   9        0.66        2.02      3.72 o 
  -2   6   9       62.55       68.86      5.95 o 
  -1   6   9       63.19       74.57      5.17 o 
   0   6   9       33.66       26.99      5.10 o 
  -9   7   9        6.02        2.76      3.40 o 
  -8   7   9        6.04        5.31      2.40 o 
  -7   7   9        6.36        6.27      2.41 o 
  -6   7   9        5.10        1.85      2.16 o 
  -5   7   9       18.50       19.28      2.42 o 
  -4   7   9        2.52        5.11      1.98 o 
  -3   7   9       47.44       53.25      4.81 o 
  -2   7   9       24.70       17.00      5.74 o 
  -1   7   9       12.52        9.99      5.10 o 
   0   7   9        0.22       -4.04      4.04 o 
  -8   8   9        1.38       -0.43      4.89 o 
  -7   8   9        2.71        0.72      3.17 o 
  -6   8   9       34.08       44.25      5.62 o 
  -5   8   9       20.59       34.26      4.82 o 
  -4   8   9       36.32       39.01      4.72 o 
  -3   8   9        7.79        5.31      4.89 o 
  -2   8   9        0.00       -3.83      3.83 o 
  -6   9   9       15.31       22.07      3.09 o 
   0 -15  10       20.73       48.24      5.31 o 
  -2 -14  10       21.80       25.08      4.68 o 
  -1 -14  10       38.42       43.14      4.26 o 
   0 -14  10       29.30       30.88      3.81 o 
   1 -14  10       19.55       23.79      3.46 o 
   2 -14  10        1.17        4.65      2.81 o 
   3 -14  10       28.29       37.72      3.88 o 
  -4 -13  10       44.37       50.65      4.35 o 
  -3 -13  10       26.70       29.10      3.72 o 
  -2 -13  10       22.20       24.41      3.51 o 
  -1 -13  10        6.46        4.03      2.69 o 
   0 -13  10        0.02        1.63      2.81 o 
   1 -13  10        1.87        1.71      4.46 o 
   2 -13  10       19.20       21.41      3.42 o 
   3 -13  10       13.13       16.45      5.63 o 
   4 -13  10        2.69       11.90      4.04 o 
  -6 -12  10       18.25       14.66      2.76 o 
  -5 -12  10       25.89       35.85      3.69 o 
  -4 -12  10        5.87        7.52      3.29 o 
  -3 -12  10        3.64        6.48      2.69 o 
  -2 -12  10        5.52        3.85      2.87 o 
  -1 -12  10        0.48        1.35      2.66 o 
   0 -12  10      131.75      138.81      6.91 o 
   1 -12  10       30.19       28.34      3.72 o 
   2 -12  10        0.05        0.54      2.28 o 
   3 -12  10       10.91       13.22      2.99 o 
   4 -12  10       26.87       32.09      4.89 o 
   5 -12  10       17.24       13.81      3.83 o 
  -6 -11  10       11.79       15.09      5.31 o 
  -5 -11  10       16.75       20.41      2.75 o 
  -4 -11  10        0.01        2.34      2.40 o 
  -3 -11  10        1.76       -0.36      2.30 o 
  -2 -11  10       18.13       18.42      3.16 o 
  -1 -11  10      272.32      253.01      9.91 o 
   0 -11  10        0.06       -0.85      2.25 o 
   1 -11  10       19.17       24.55      3.31 o 
   2 -11  10       20.31       24.25      3.23 o 
   3 -11  10       71.89       69.14      7.01 o 
   4 -11  10       47.44       47.24      4.36 o 
   5 -11  10       25.77       23.33      5.42 o 
  -7 -10  10       20.64       22.93      4.02 o 
  -6 -10  10       15.05       27.07      3.06 o 
  -5 -10  10       12.11       13.59      2.86 o 
  -4 -10  10       18.80       17.23      2.81 o 
  -3 -10  10       73.18       67.83      4.50 o 
  -2 -10  10       32.21       27.44      3.38 o 
  -1 -10  10       28.17       25.59      3.23 o 
   0 -10  10        5.76        4.64      2.45 o 
   1 -10  10       17.35       20.11      3.08 o 
   2 -10  10       42.92       46.14      4.92 o 
   3 -10  10       38.58       30.79      5.21 o 
   4 -10  10        0.28       -0.04      2.19 o 
   5 -10  10        0.31       -0.46      2.60 o 
  -7  -9  10        0.31        2.13      4.68 o 
  -6  -9  10       61.28       46.48      7.23 o 
  -5  -9  10       52.52       51.48      3.96 o 
  -4  -9  10       83.77       70.14      4.50 o 
  -3  -9  10        7.14        8.62      2.76 o 
  -2  -9  10      134.75      126.44      6.16 o 
  -1  -9  10       26.42       25.65      3.38 o 
   0  -9  10      276.18      298.07     10.89 o 
   1  -9  10      155.05      149.78      9.12 o 
   2  -9  10      236.77      202.40     13.40 o 
   3  -9  10       11.06       13.62      3.19 o 
   4  -9  10        4.42        5.69      2.48 o 
   5  -9  10       78.98       65.36     18.28 o 
   6  -9  10        0.07        0.43      3.40 o 
  -9  -8  10        0.08        4.25      4.68 o 
  -8  -8  10        6.24        4.47      3.08 o 
  -7  -8  10       34.10       28.90      5.74 o 
  -6  -8  10       15.27       15.45      2.75 o 
  -5  -8  10        4.57        6.46      2.33 o 
  -4  -8  10        1.35        1.51      2.14 o 
  -3  -8  10       72.44       73.65      4.89 o 
  -2  -8  10        0.15       -0.74      2.24 o 
  -1  -8  10      118.27      104.19      4.21 o 
   0  -8  10      109.28      119.85      4.66 o 
   1  -8  10      155.77      133.99      8.44 o 
   2  -8  10       58.74       48.87      3.15 o 
   3  -8  10       60.30       61.47      4.36 o 
   4  -8  10       66.66       63.14      4.73 o 
   5  -8  10        0.39        0.22      2.76 o 
   6  -8  10       13.07       11.95      5.10 o 
  -9  -7  10        5.99        9.55      4.14 o 
  -8  -7  10        7.05        9.79      4.78 o 
  -7  -7  10       37.69       39.07      2.71 o 
  -6  -7  10        2.45        2.13      2.12 o 
  -5  -7  10       19.47       15.09      2.75 o 
  -4  -7  10      118.97      105.67      5.33 o 
  -3  -7  10     1097.17      972.73     29.51 o 
  -2  -7  10      233.57      231.74      8.89 o 
  -1  -7  10       41.47       42.71      2.85 o 
   0  -7  10      203.30      175.09      5.89 o 
   1  -7  10       26.63       22.36      2.32 o 
   2  -7  10       79.89       77.18      3.97 o 
   3  -7  10      148.87      134.85     19.44 o 
   4  -7  10       74.02       71.42      5.11 o 
   5  -7  10        2.72        2.11      2.70 o 
   6  -7  10        4.10       -1.91      4.25 o 
 -10  -6  10        9.40       12.54      4.89 o 
  -9  -6  10       15.14       15.17      3.51 o 
  -8  -6  10       59.38       62.05      4.88 o 
  -7  -6  10        2.39        2.92      1.77 o 
  -6  -6  10       45.43       41.13      3.47 o 
  -5  -6  10      231.68      221.65     11.48 o 
  -4  -6  10      633.58      616.57     19.53 o 
  -3  -6  10        1.25        1.12      1.65 o 
  -2  -6  10       20.29       11.27      1.90 o 
  -1  -6  10       66.53       77.17      3.68 o 
   0  -6  10       19.84       23.17      2.41 o 
   1  -6  10      107.34      114.67      4.66 o 
   2  -6  10       81.10       79.46      3.88 o 
   3  -6  10      125.25      126.23      9.14 o 
   4  -6  10       84.48       74.10      6.27 o 
   5  -6  10       11.08        3.69      4.36 o 
   6  -6  10       23.04       29.33      5.74 o 
 -10  -5  10        7.86        2.55      4.89 o 
  -9  -5  10        3.63        3.29      2.81 o 
  -8  -5  10        2.95        0.35      2.35 o 
  -7  -5  10       36.85       41.06      3.90 o 
  -6  -5  10      158.23      156.57      6.74 o 
  -5  -5  10       76.91       80.19      3.80 o 
  -4  -5  10      558.07      526.29     13.82 o 
  -3  -5  10      103.12      115.95      4.46 o 
  -2  -5  10        1.70        4.38      1.71 o 
  -1  -5  10        4.19        6.33      1.83 o 
   0  -5  10      124.16      146.62      5.11 o 
   1  -5  10       28.89       22.64      2.28 o 
   2  -5  10       51.22       40.31      2.86 o 
   3  -5  10      318.51      311.84     11.80 o 
   4  -5  10       41.93       48.68      4.66 o 
   5  -5  10       71.54       63.10      5.10 o 
 -10  -4  10        4.74        0.21      4.46 o 
  -9  -4  10       22.92       16.58      4.46 o 
  -8  -4  10       42.26       39.46      6.48 o 
  -7  -4  10      107.40      103.62      6.33 o 
  -6  -4  10        0.20       -2.13      2.13 o 
  -5  -4  10      588.46      618.80     15.95 o 
  -4  -4  10      338.49      355.04      9.85 o 
  -3  -4  10      273.77      235.80      8.85 o 
  -2  -4  10      607.68      623.41     15.94 o 
  -1  -4  10       89.29       74.93      3.47 o 
   0  -4  10       33.03       44.01      3.41 o 
   1  -4  10       49.14       50.96      3.06 o 
   2  -4  10       21.48       26.12      4.70 o 
   3  -4  10       25.99       23.58      3.38 o 
   4  -4  10      149.65      161.12     13.07 o 
   5  -4  10       12.16       10.57      3.47 o 
 -10  -3  10        9.15        8.29      3.83 o 
  -9  -3  10       29.18       22.95      4.04 o 
  -8  -3  10       22.07       22.43      4.68 o 
  -7  -3  10       29.43       35.81      4.58 o 
  -6  -3  10       29.88       27.81      2.86 o 
  -5  -3  10       75.97       76.90      3.68 o 
  -4  -3  10       64.38       62.79      3.31 o 
  -3  -3  10      377.29      393.89     10.67 o 
  -2  -3  10       38.71       51.67      3.06 o 
  -1  -3  10        4.63        2.32      1.62 o 
   0  -3  10      144.81      145.07      5.54 o 
   1  -3  10        3.58        2.10      1.72 o 
   2  -3  10      419.62      375.55     13.45 o 
   3  -3  10       10.29       13.02      3.30 o 
   4  -3  10        3.73        7.39      3.30 o 
   5  -3  10       10.30       12.59      3.78 o 
 -10  -2  10       21.17       25.50      4.89 o 
  -9  -2  10        5.12        6.20      2.44 o 
  -8  -2  10        0.00       -1.89      1.89 o 
  -7  -2  10      280.96      301.53     15.64 o 
  -6  -2  10        4.28        8.69      2.61 o 
  -5  -2  10       68.23       72.50      3.51 o 
  -4  -2  10        3.17        4.16      1.72 o 
  -3  -2  10       26.89       28.13      2.44 o 
  -2  -2  10      252.66      240.78     10.07 o 
  -1  -2  10      365.90      342.61      9.57 o 
   0  -2  10      106.90       95.37      4.12 o 
   1  -2  10      837.33      809.33     20.55 o 
   2  -2  10        2.84       -1.06      2.54 o 
   3  -2  10        0.25       -1.18      2.66 o 
   4  -2  10       15.91       15.46      3.51 o 
   5  -2  10       46.12       53.38      5.29 o 
 -11  -1  10        9.30       19.34      4.25 o 
 -10  -1  10        6.54       11.05      2.99 o 
  -9  -1  10        0.09       -0.89      2.87 o 
  -8  -1  10       88.97       86.98      9.00 o 
  -7  -1  10        9.03        5.08      1.83 o 
  -6  -1  10      299.62      306.86     10.96 o 
  -5  -1  10       17.18       16.23      2.81 o 
  -4  -1  10       26.24       20.78      3.69 o 
  -3  -1  10      329.47      334.87     10.31 o 
  -2  -1  10      308.34      314.67      8.94 o 
  -1  -1  10       75.08       89.23      3.92 o 
   0  -1  10        0.53       -0.21      1.82 o 
   1  -1  10        8.64        5.21      2.03 o 
   2  -1  10        6.01       12.30      3.14 o 
   3  -1  10        1.34        2.34      2.75 o 
   4  -1  10       17.00       20.25      4.02 o 
   5  -1  10       25.86       26.03      4.26 o 
 -11   0  10        0.03        3.15      6.16 o 
 -10   0  10        5.43        0.35      2.66 o 
  -9   0  10        7.31        4.62      2.35 o 
  -8   0  10        3.34        0.24      1.69 o 
  -7   0  10       23.69       22.68      2.32 o 
  -6   0  10        0.06       -0.93      2.39 o 
  -5   0  10        0.78       -0.23      3.08 o 
  -4   0  10      381.68      392.52     13.45 o 
  -3   0  10       80.44       73.28      4.65 o 
  -2   0  10       76.62       88.55      3.90 o 
  -1   0  10       84.36       79.35      3.67 o 
   0   0  10       82.39       88.35      4.12 o 
   1   0  10        1.14        0.98      1.74 o 
   2   0  10       76.56       69.49      5.10 o 
   3   0  10        3.56       -0.83      2.75 o 
   4   0  10        3.96        2.73      3.51 o 
   5   0  10        0.28        0.21      4.89 o 
 -11   1  10       10.67       15.30      3.61 o 
 -10   1  10       19.59       23.76      3.32 o 
  -9   1  10       53.65       50.82      6.38 o 
  -8   1  10       16.78       16.32      2.29 o 
  -7   1  10       30.46       36.02      2.74 o 
  -6   1  10       88.60       91.20      5.11 o 
  -5   1  10      157.90      171.38      7.44 o 
  -4   1  10      233.48      229.16     12.75 o 
  -3   1  10       39.82       37.68      3.66 o 
  -2   1  10        0.39       -2.17      2.17 o 
  -1   1  10        3.13        9.18      2.69 o 
   0   1  10      129.91       96.05      4.29 o 
   1   1  10       10.80       11.12      4.49 o 
   2   1  10        0.59       -2.66      2.66 o 
   3   1  10        0.99       -0.95      3.06 o 
   4   1  10       10.44        8.86      6.06 o 
 -10   2  10       16.83       15.64      3.26 o 
  -9   2  10       16.32       15.32      4.36 o 
  -8   2  10        0.29       -0.85      2.00 o 
  -7   2  10       74.70       63.88      6.13 o 
  -6   2  10       47.14       45.03      3.96 o 
  -5   2  10      140.91      139.77      6.61 o 
  -4   2  10        1.19        0.43      2.24 o 
  -3   2  10       74.80       75.76      6.06 o 
  -2   2  10       36.56       40.34      3.83 o 
  -1   2  10      429.87      446.44     15.17 o 
   0   2  10        9.65        6.69      2.70 o 
   1   2  10       15.44        9.10      2.45 o 
   2   2  10       48.51       50.33      4.65 o 
   3   2  10       31.92       40.79     12.22 o 
   4   2  10        2.99       -1.32      3.57 o 
 -10   3  10       18.57       18.03      3.37 o 
  -9   3  10        3.45        5.43      3.51 o 
  -8   3  10       18.08       19.10      2.40 o 
  -7   3  10        5.64        7.24      1.69 o 
  -6   3  10        1.29        2.53      2.55 o 
  -5   3  10        1.25       -0.22      2.60 o 
  -4   3  10       66.08       65.50      4.80 o 
  -3   3  10      171.55      174.16      7.66 o 
  -2   3  10      109.02      131.34      6.54 o 
  -1   3  10       45.09       34.83      5.31 o 
   0   3  10       51.94       50.84      5.95 o 
   1   3  10       58.98       43.25     12.43 o 
   2   3  10       44.52       68.43      7.44 o 
   3   3  10        8.01        7.65      5.10 o 
 -10   4  10       19.12       34.00      4.68 o 
  -9   4  10       12.06        9.72      2.86 o 
  -8   4  10        7.99        8.43      2.37 o 
  -7   4  10        7.27        6.90      2.03 o 
  -6   4  10        2.40       -1.71      2.60 o 
  -5   4  10        6.60        6.21      2.90 o 
  -4   4  10       15.69        9.79      3.01 o 
  -3   4  10       13.02        8.93      3.01 o 
  -2   4  10       31.36       29.74      3.72 o 
  -1   4  10       20.35       21.14      3.38 o 
   0   4  10       58.69       66.63      4.81 o 
   1   4  10       35.50       39.74      6.16 o 
  -9   5  10        5.77        3.73      4.57 o 
  -8   5  10        1.82        3.10      2.28 o 
  -7   5  10        6.44        4.04      1.74 o 
  -6   5  10       24.12       26.99      3.83 o 
  -5   5  10       10.53        8.84      2.98 o 
  -4   5  10        6.64        4.92      2.75 o 
  -3   5  10        1.63       -2.75      2.75 o 
  -2   5  10       26.71       24.45      3.57 o 
  -1   5  10       94.85       95.34      5.71 o 
   0   5  10       29.38       33.95      4.06 o 
  -8   6  10       10.97       12.71      2.58 o 
  -7   6  10       14.27       19.84      2.52 o 
  -6   6  10        7.22        6.15      3.23 o 
  -5   6  10        1.44       -0.99      2.60 o 
  -4   6  10        7.61        8.00      3.14 o 
  -3   6  10       15.28       20.86      7.23 o 
  -2   6  10       40.51       44.50      4.51 o 
  -1   6  10       15.98       13.60      4.68 o 
   0   6  10        0.35       -2.55      3.61 o 
  -8   7  10        0.23       -0.90      2.38 o 
  -7   7  10        1.32       -3.51      3.51 o 
  -6   7  10       13.54       15.80      3.76 o 
  -5   7  10       40.74       50.86      6.48 o 
  -4   7  10        4.47        2.47      3.11 o 
  -3   7  10        7.22        3.47      3.45 o 
  -2   7  10        1.05        0.00      4.04 o 
  -6   8  10       33.90       47.81      7.23 o 
  -5   8  10        8.24        8.71      4.46 o 
   0 -14  11        1.82       -1.00      2.75 o 
   1 -14  11       29.72       29.95      5.84 o 
   2 -14  11        1.91        5.39      2.75 o 
  -4 -13  11       16.90       23.59      5.10 o 
  -3 -13  11        6.53        4.57      2.84 o 
  -2 -13  11        0.99        0.24      2.63 o 
  -1 -13  11        6.37       13.51      3.38 o 
   0 -13  11       84.39       82.70      5.70 o 
   1 -13  11        1.48        2.69      2.66 o 
   2 -13  11        6.39        6.81      4.46 o 
   3 -13  11        2.24        7.44      3.40 o 
  -5 -12  11       16.11       24.83     10.94 o 
  -4 -12  11        0.09        2.31      3.29 o 
  -3 -12  11        8.26       13.90      3.93 o 
  -2 -12  11       28.88       31.43      3.75 o 
  -1 -12  11       62.94       57.34      7.54 o 
   0 -12  11       21.30       27.41      3.68 o 
   1 -12  11        5.23        3.79      2.55 o 
   2 -12  11       16.55       19.97      9.14 o 
   3 -12  11       47.39       64.82      7.23 o 
   4 -12  11       36.17       37.83      5.95 o 
  -6 -11  11        4.47        0.78      2.76 o 
  -5 -11  11        5.13        1.05      3.08 o 
  -4 -11  11        2.17        2.52      2.39 o 
  -3 -11  11       18.30       24.96      3.53 o 
  -2 -11  11        0.22        1.02      5.21 o 
  -1 -11  11      108.45      101.74      6.06 o 
   0 -11  11       12.89       15.80      4.36 o 
   1 -11  11       10.23       10.82      3.01 o 
   2 -11  11       55.31       59.51      4.73 o 
   3 -11  11       27.59       31.24      5.10 o 
   4 -11  11       15.30       17.85      2.81 o 
   5 -11  11        1.61       22.31      3.83 o 
  -7 -10  11        1.23        5.53      5.10 o 
  -6 -10  11       10.74        9.35      4.46 o 
  -5 -10  11        7.70        5.71      2.28 o 
  -4 -10  11       26.77       25.87      3.38 o 
  -3 -10  11        0.30        0.63      2.14 o 
  -2 -10  11       54.19       54.75      4.21 o 
  -1 -10  11      181.43      174.23     13.92 o 
   0 -10  11       60.31       64.22      4.81 o 
   1 -10  11       67.13       65.01      4.88 o 
   2 -10  11       12.33       12.51      2.04 o 
   3 -10  11        0.14        0.21      1.87 o 
   4 -10  11        6.77       12.12      5.74 o 
   5 -10  11       10.26        4.68      3.40 o 
  -7  -9  11        9.07        7.44      4.68 o 
  -6  -9  11       53.37       46.17      3.96 o 
  -5  -9  11       37.50       37.02      3.60 o 
  -4  -9  11       11.86        7.97      2.55 o 
  -3  -9  11        0.55        3.77      2.45 o 
  -2  -9  11      211.68      202.69      8.33 o 
  -1  -9  11       48.63       46.62      4.06 o 
   0  -9  11      197.61      185.96      7.81 o 
   1  -9  11       66.52       66.59      6.69 o 
   2  -9  11        0.29        0.68      1.62 o 
   3  -9  11        7.05        6.06      2.55 o 
   4  -9  11       21.29       24.36      3.45 o 
   5  -9  11       25.01       20.76      4.14 o 
  -8  -8  11       21.51       29.54      5.53 o 
  -7  -8  11       35.89       43.77      3.61 o 
  -6  -8  11        2.38        5.46      3.08 o 
  -5  -8  11        2.26        2.02      2.25 o 
  -4  -8  11      120.41      110.28      8.71 o 
  -3  -8  11        0.72        0.97      3.19 o 
  -2  -8  11      276.98      283.67     12.75 o 
  -1  -8  11       22.34       23.08      2.34 o 
   0  -8  11       68.45       58.47      3.37 o 
   1  -8  11       16.57       17.89      2.40 o 
   2  -8  11       76.29       70.04      3.80 o 
   3  -8  11       32.95       30.85      3.46 o 
   4  -8  11       58.54       53.95      4.81 o 
   5  -8  11        1.75       -0.96      2.40 o 
  -9  -7  11       11.16       11.69      4.68 o 
  -8  -7  11       13.87       13.60      4.04 o 
  -7  -7  11        6.03        0.43      3.61 o 
  -6  -7  11       19.07       25.20      6.38 o 
  -5  -7  11      136.13      120.77      5.93 o 
  -4  -7  11       25.13       23.99      3.01 o 
  -3  -7  11      359.96      385.80     14.45 o 
  -2  -7  11       95.58       97.99      4.17 o 
  -1  -7  11       15.64       13.87      2.16 o 
   0  -7  11       17.78       22.61      2.45 o 
   1  -7  11      387.67      378.34     10.75 o 
   2  -7  11       80.63       82.46      4.71 o 
   3  -7  11       33.83       32.78      4.36 o 
   4  -7  11       17.62       14.16      3.93 o 
   5  -7  11        0.62       -0.71      2.63 o 
  -8  -6  11        1.31        2.13      4.46 o 
  -7  -6  11       20.00       16.69      2.38 o 
  -6  -6  11       37.34       44.35      4.14 o 
  -5  -6  11       58.12       68.19      4.35 o 
  -4  -6  11        0.08        0.78      1.68 o 
  -3  -6  11       22.01       26.17      2.86 o 
  -2  -6  11        4.04        0.96      1.49 o 
  -1  -6  11        0.93        2.71      1.53 o 
   0  -6  11       11.50        9.91      1.59 o 
   1  -6  11      182.16      186.07      6.38 o 
   2  -6  11        5.35        5.46      2.17 o 
   3  -6  11        5.84        7.72      2.78 o 
   4  -6  11       66.19       60.63      5.10 o 
   5  -6  11       34.41       33.92      8.29 o 
  -8  -5  11       54.99       62.27      7.01 o 
  -7  -5  11       79.24       71.15      6.16 o 
  -6  -5  11      126.34      126.28      6.01 o 
  -5  -5  11       12.66       19.15      2.23 o 
  -4  -5  11      402.38      373.75     10.39 o 
  -3  -5  11       14.39       11.32      1.90 o 
  -2  -5  11       59.44       40.95      2.69 o 
  -1  -5  11        0.15       -1.67      1.67 o 
   0  -5  11        2.29        1.09      1.70 o 
   1  -5  11       25.05       20.38      2.24 o 
   2  -5  11       17.02       15.69      3.30 o 
   3  -5  11      182.62      172.60     16.47 o 
   4  -5  11       26.79       26.63      8.29 o 
   5  -5  11       11.02        9.67      5.74 o 
  -7  -4  11       33.28       28.53      3.30 o 
  -6  -4  11        1.71        0.50      1.52 o 
  -5  -4  11       28.31       44.33      2.94 o 
  -4  -4  11      247.57      241.81     12.42 o 
  -3  -4  11      186.08      172.82      5.76 o 
  -2  -4  11       83.53       69.25      3.44 o 
  -1  -4  11        1.55       -1.06      1.55 o 
   0  -4  11        3.43        4.90      1.95 o 
   1  -4  11       25.12       23.67      2.42 o 
   2  -4  11      173.96      164.79      7.65 o 
   3  -4  11       21.75       23.08      4.14 o 
   4  -4  11        1.32       -1.28      3.01 o 
   5  -4  11        4.01        7.65      5.10 o 
  -8  -3  11        0.03        4.74      2.04 o 
  -7  -3  11       15.14       12.17      2.50 o 
  -6  -3  11        3.76        2.49      1.74 o 
  -5  -3  11      135.38      154.63      6.88 o 
  -4  -3  11       41.11       52.37      3.10 o 
  -3  -3  11       37.90       36.18      2.97 o 
  -2  -3  11        1.55       -0.07      1.54 o 
  -1  -3  11      235.94      217.01      6.86 o 
   0  -3  11       54.23       55.43      4.00 o 
   1  -3  11      106.40      115.74      7.33 o 
   2  -3  11       24.50       20.21      3.21 o 
   3  -3  11        6.41        3.08      3.19 o 
   4  -3  11       16.99       18.33      3.66 o 
  -9  -2  11        0.56        1.91      4.04 o 
  -8  -2  11       14.65       14.90      2.66 o 
  -7  -2  11       69.49       77.74     13.60 o 
  -6  -2  11      100.20      106.16      6.16 o 
  -5  -2  11       20.78       19.37      2.90 o 
  -4  -2  11      115.92       77.13      4.96 o 
  -3  -2  11      249.03      238.95      7.31 o 
  -2  -2  11      223.54      200.69      6.45 o 
  -1  -2  11       59.41       54.72      3.22 o 
   0  -2  11        4.08        2.51      1.82 o 
   1  -2  11       16.68       11.90      2.03 o 
   2  -2  11        0.13       -1.95      2.63 o 
   3  -2  11       68.30       79.86      5.77 o 
   4  -2  11       33.19       33.34      4.65 o 
 -10  -1  11        0.21        2.34      4.46 o 
  -9  -1  11        8.07       11.48      4.46 o 
  -8  -1  11       33.04       35.34      3.10 o 
  -7  -1  11        2.03       -0.45      2.39 o 
  -6  -1  11       15.26       12.19      2.63 o 
  -5  -1  11        1.71        1.19      2.30 o 
  -4  -1  11       59.55       63.27      4.26 o 
  -3  -1  11      169.27      153.49      7.86 o 
  -2  -1  11        3.46        5.04      1.81 o 
  -1  -1  11        1.43        7.60      2.00 o 
   0  -1  11       12.79        9.69      2.16 o 
   1  -1  11       68.88       53.07      5.27 o 
   2  -1  11       53.80       54.62      4.65 o 
   3  -1  11       35.48       39.66      4.73 o 
   4  -1  11       12.32        6.16      3.76 o 
 -10   0  11       17.23       22.10      5.31 o 
  -9   0  11        7.90        6.16      4.46 o 
  -8   0  11       13.63        6.13      2.27 o 
  -7   0  11       16.65       18.49      4.99 o 
  -6   0  11       32.10       43.19      3.83 o 
  -5   0  11      153.44      157.28      7.14 o 
  -4   0  11       44.82       52.37      4.13 o 
  -3   0  11       61.18       62.16      4.51 o 
  -2   0  11        5.70        5.31      2.55 o 
  -1   0  11        5.50        5.06      2.48 o 
   0   0  11       17.46       23.85      2.48 o 
   1   0  11       96.11       73.18      5.94 o 
   2   0  11        7.64        5.97      3.06 o 
   3   0  11        1.64       -0.02      3.72 o 
   4   0  11       46.63       62.45      6.16 o 
 -10   1  11        3.62        3.61      4.46 o 
  -9   1  11        0.41        2.55      4.04 o 
  -8   1  11       10.51        9.06      2.28 o 
  -7   1  11       49.08       52.07      4.58 o 
  -6   1  11      249.06      239.32     22.74 o 
  -5   1  11       34.21       37.41      3.83 o 
  -4   1  11       45.08       43.04      3.90 o 
  -3   1  11       55.04       41.50      3.90 o 
  -2   1  11      133.24      130.79      6.39 o 
  -1   1  11        6.46        3.93      2.25 o 
   0   1  11        6.35        8.37      2.87 o 
   1   1  11        0.36       -0.97      1.91 o 
   2   1  11        3.38       -2.29      3.06 o 
   3   1  11       13.81       22.95      4.43 o 
 -10   2  11        1.42        4.25      4.25 o 
  -9   2  11       14.19        8.93      4.25 o 
  -8   2  11        3.11        2.62      2.14 o 
  -7   2  11       14.36       14.13      3.11 o 
  -6   2  11        5.46        5.00      2.90 o 
  -5   2  11        0.46       -1.13      2.66 o 
  -4   2  11      103.37       86.40      5.25 o 
  -3   2  11      145.98      161.36      7.51 o 
  -2   2  11       45.78       49.09      4.36 o 
  -1   2  11       51.04       52.26      5.53 o 
   0   2  11        0.10       -1.70      1.99 o 
   1   2  11       45.86       46.96      6.16 o 
   2   2  11       11.90       11.90      5.31 o 
   3   2  11       16.29       24.23      6.38 o 
  -9   3  11       12.92       13.18      5.10 o 
  -8   3  11        0.22        0.17      2.66 o 
  -7   3  11        0.55        1.39      2.66 o 
  -6   3  11        8.55        9.29      2.93 o 
  -5   3  11       25.05       24.29      5.10 o 
  -4   3  11       32.03       30.60      3.66 o 
  -3   3  11       47.02       51.55      6.69 o 
  -2   3  11        6.31       13.91      3.38 o 
  -1   3  11       31.45       28.66      3.68 o 
   0   3  11       39.38       46.23      4.28 o 
   1   3  11       25.70       22.31      5.10 o 
   2   3  11       34.38       42.08      6.80 o 
  -8   4  11        2.99        4.19      3.06 o 
  -7   4  11        9.47        6.91      3.01 o 
  -6   4  11        1.14        2.03      2.81 o 
  -5   4  11       22.93       26.05      3.83 o 
  -4   4  11        1.85        2.21      3.61 o 
  -3   4  11        5.25        4.43      3.08 o 
  -2   4  11       93.43       97.25      6.01 o 
  -1   4  11       61.27       65.61      4.96 o 
   0   4  11       23.64       23.44      3.72 o 
   1   4  11        9.58        9.78      4.68 o 
  -8   5  11       14.20       16.36      3.83 o 
  -7   5  11        2.23        0.68      4.99 o 
  -6   5  11       19.15       16.54      4.14 o 
  -5   5  11        1.80        0.90      2.78 o 
  -4   5  11        7.73        5.43      2.93 o 
  -3   5  11       46.18       51.59      7.86 o 
  -2   5  11       63.45       58.13      4.95 o 
  -1   5  11       17.17       12.84      6.16 o 
   0   5  11        0.30       -2.76      2.76 o 
  -8   6  11        2.95        1.49      5.10 o 
  -7   6  11        0.59       -3.01      3.01 o 
  -6   6  11        2.54        2.92      3.38 o 
  -5   6  11        6.85        3.85      5.84 o 
  -4   6  11       11.29       17.34      4.99 o 
  -3   6  11       11.44       16.22      5.42 o 
  -2   6  11        6.21        5.54      3.06 o 
  -5   7  11       13.82       16.15      5.10 o 
  -4   7  11        3.01        6.59      4.89 o 
  -3   7  11        1.00        4.68      4.89 o 
  -2 -13  12       16.38       19.91      3.38 o 
  -1 -13  12       17.00       23.10      3.83 o 
   0 -13  12       31.87       41.73      8.29 o 
   1 -13  12        0.50        1.49      2.99 o 
   2 -13  12        3.44       -1.91      4.04 o 
  -5 -12  12        2.97       16.79      3.40 o 
  -4 -12  12        0.70        1.13      2.78 o 
  -3 -12  12       21.68       26.19      5.74 o 
  -2 -12  12       36.49       42.37      5.63 o 
  -1 -12  12       15.94        8.89      4.78 o 
   0 -12  12        7.87        9.05      3.23 o 
   1 -12  12        7.82        6.40      2.87 o 
   2 -12  12       15.28       18.46      4.99 o 
  -5 -11  12       21.87       21.33      3.51 o 
  -4 -11  12       30.94       30.13      3.60 o 
  -3 -11  12       13.66       16.42      3.23 o 
  -2 -11  12        0.24       -2.39      2.39 o 
  -1 -11  12       44.88       47.77      4.78 o 
   0 -11  12       23.27       18.39      3.51 o 
   1 -11  12       64.18       61.23      4.88 o 
   2 -11  12       18.60       22.74      4.89 o 
   3 -11  12        1.77       -1.49      3.83 o 
   4 -11  12        0.73        5.53      2.98 o 
  -6 -10  12       13.22       21.37      5.95 o 
  -5 -10  12       29.91       39.61      3.93 o 
  -4 -10  12        0.28       -1.68      2.48 o 
  -3 -10  12        2.09        1.74      2.33 o 
  -2 -10  12        8.46        6.89      2.84 o 
  -1 -10  12      111.72      108.91      6.16 o 
   0 -10  12       95.44       80.05      5.25 o 
   1 -10  12       36.34       32.80      3.91 o 
   2 -10  12        0.00        2.61      2.19 o 
   3 -10  12        3.82       12.50      2.90 o 
   4 -10  12       19.84       33.58      4.89 o 
  -7  -9  12       18.57       44.92     11.90 o 
  -6  -9  12        0.53        4.87      2.28 o 
  -5  -9  12        0.00        0.84      2.14 o 
  -4  -9  12        6.87        4.16      2.63 o 
  -3  -9  12        8.08        5.69      2.48 o 
  -2  -9  12      127.39      120.95      7.44 o 
  -1  -9  12       67.66       62.84      4.50 o 
   0  -9  12        2.62        4.57      2.70 o 
   1  -9  12        0.52        1.66      3.30 o 
   2  -9  12       22.13       27.93      2.86 o 
   3  -9  12       20.82       20.99      3.23 o 
   4  -9  12       10.98       17.81      3.36 o 
  -8  -8  12       27.46       42.71      7.23 o 
  -7  -8  12        0.01       -3.19      4.04 o 
  -6  -8  12        3.59        0.66      2.23 o 
  -5  -8  12       83.67       81.52      4.96 o 
  -4  -8  12       84.86       73.20      4.73 o 
  -3  -8  12      125.91      108.59      5.63 o 
  -2  -8  12        7.49        6.79      2.60 o 
  -1  -8  12        6.53        9.11      2.56 o 
   0  -8  12       22.63       20.70      2.46 o 
   1  -8  12      110.84      105.80      5.45 o 
   2  -8  12       16.37       17.10      2.45 o 
   3  -8  12        3.22       -1.55      2.33 o 
   4  -8  12        1.48       -0.71      2.93 o 
  -9  -7  12        3.12       10.20      3.61 o 
  -8  -7  12        1.56       -1.70      4.46 o 
  -7  -7  12        6.89        9.90      2.35 o 
  -6  -7  12       95.96       99.26      5.32 o 
  -5  -7  12       29.36       32.07      3.36 o 
  -4  -7  12      105.33      109.42      9.24 o 
  -3  -7  12        3.66       -0.53      2.66 o 
  -2  -7  12        1.19       -1.25      1.60 o 
  -1  -7  12       65.85       63.28      4.20 o 
   0  -7  12      209.85      192.17      6.63 o 
   1  -7  12        1.35       -0.04      1.86 o 
   2  -7  12       13.14       11.63      2.78 o 
   3  -7  12       35.06       43.60      4.43 o 
   4  -7  12       28.77       24.16     11.48 o 
  -8  -6  12       21.70       25.93      5.53 o 
  -7  -6  12       39.31       48.51      6.59 o 
  -6  -6  12        7.15       12.02      2.84 o 
  -5  -6  12        0.02        2.89      2.76 o 
  -4  -6  12       65.50       54.72      2.82 o 
  -3  -6  12       13.03       15.80      3.57 o 
  -2  -6  12       47.20       50.77      3.10 o 
  -1  -6  12       32.79       30.47      3.83 o 
   0  -6  12       86.82       65.56      3.63 o 
   1  -6  12       36.72       35.60      3.05 o 
   2  -6  12       38.66       42.93      4.28 o 
   3  -6  12       88.68       86.90      5.78 o 
   4  -6  12       65.09       52.07     21.14 o 
  -8  -5  12       21.41       22.74      5.31 o 
  -7  -5  12       28.55       37.93      3.66 o 
  -6  -5  12       10.01        9.44      2.69 o 
  -5  -5  12        8.27        0.12      1.62 o 
  -4  -5  12        2.41        0.72      1.72 o 
  -3  -5  12      211.64      178.40      6.09 o 
  -2  -5  12       13.63        8.63      1.99 o 
  -1  -5  12      235.11      211.71      6.91 o 
   0  -5  12       93.51       92.40      4.32 o 
   1  -5  12       65.02       68.21      3.63 o 
   2  -5  12       98.26      105.74      7.54 o 
   3  -5  12       13.24       14.63      3.46 o 
   4  -5  12       13.02        9.59      3.51 o 
  -8  -4  12       12.47       11.48      2.76 o 
  -7  -4  12       11.83       12.91      2.35 o 
  -6  -4  12      113.72      105.62     10.87 o 
  -5  -4  12        9.30        1.94      1.78 o 
  -4  -4  12        4.29        2.62      1.72 o 
  -3  -4  12        0.08       -1.41      1.41 o 
  -2  -4  12        0.01       -0.10      1.59 o 
  -1  -4  12       13.89       15.03      2.25 o 
   0  -4  12      119.03      114.99      4.76 o 
   1  -4  12       91.37       83.91      3.99 o 
   2  -4  12       15.38       11.20      3.11 o 
   3  -4  12        0.13       -1.04      2.84 o 
   4  -4  12       14.33       16.41      5.10 o 
  -8  -3  12       28.97       26.54      3.21 o 
  -7  -3  12       45.49       45.48      3.87 o 
  -6  -3  12       98.75       92.25     11.69 o 
  -5  -3  12       43.84       47.86      3.08 o 
  -4  -3  12        1.21        3.51      1.80 o 
  -3  -3  12      193.98      182.16      8.47 o 
  -2  -3  12       67.28       83.02      3.92 o 
  -1  -3  12       23.57       22.76      2.37 o 
   0  -3  12      128.34      115.94      4.74 o 
   1  -3  12       14.19       12.63      2.16 o 
   2  -3  12        4.17        3.40      2.78 o 
   3  -3  12       25.46       24.43      4.13 o 
  -9  -2  12        9.66       26.14      4.25 o 
  -8  -2  12       12.44       12.08      2.99 o 
  -7  -2  12       57.08       67.11      8.39 o 
  -6  -2  12        6.74        2.69      2.40 o 
  -5  -2  12        4.73        4.71      3.08 o 
  -4  -2  12      224.28      235.18      9.32 o 
  -3  -2  12        2.85        6.38      1.96 o 
  -2  -2  12      114.04      103.64      4.32 o 
  -1  -2  12        0.54        2.13      1.76 o 
   0  -2  12        0.26       -1.65      1.65 o 
   1  -2  12       24.03       30.16      3.56 o 
   2  -2  12       76.70       74.00      9.67 o 
   3  -2  12       25.58       25.10      3.52 o 
 -10  -1  12        1.80        8.50      4.46 o 
  -9  -1  12        8.70       15.09      4.25 o 
  -8  -1  12        0.75       -1.54      2.16 o 
  -7  -1  12        0.09       -2.51      2.66 o 
  -6  -1  12       29.34       28.75      3.46 o 
  -5  -1  12      101.72      106.47      5.71 o 
  -4  -1  12        2.23        1.90      2.34 o 
  -3  -1  12       54.45       55.30      4.20 o 
  -2  -1  12        9.38       13.10      2.84 o 
  -1  -1  12        4.83        2.62      1.84 o 
   0  -1  12       96.09       93.73      4.39 o 
   1  -1  12       38.44       38.20      4.05 o 
   2  -1  12       32.81       29.69      4.26 o 
   3  -1  12        0.15        0.50      3.32 o 
 -10   0  12        7.85       -0.85      4.68 o 
  -9   0  12        1.00        0.21      3.61 o 
  -8   0  12       11.52       10.75      3.11 o 
  -7   0  12       77.87       76.36      5.17 o 
  -6   0  12       69.64       61.79      4.58 o 
  -5   0  12      103.41       90.69      5.33 o 
  -4   0  12        0.10       -1.55      2.55 o 
  -3   0  12       12.22       14.12      3.14 o 
  -2   0  12       13.20       15.44      3.08 o 
  -1   0  12       49.41       56.51      4.57 o 
   0   0  12        7.52        2.66      2.55 o 
   1   0  12       17.04       15.51      4.89 o 
   2   0  12        8.46        3.08      3.46 o 
   3   0  12       21.72       25.50      6.59 o 
  -9   1  12        3.59        2.76      3.61 o 
  -8   1  12       13.31       16.31      3.46 o 
  -7   1  12       13.16       16.74      3.32 o 
  -6   1  12       54.89       60.92      4.88 o 
  -5   1  12       18.96       14.86      3.21 o 
  -4   1  12       18.02       15.61      3.23 o 
  -3   1  12       63.32       71.48      5.03 o 
  -2   1  12        3.74        1.88      2.78 o 
  -1   1  12       20.54       15.13      3.01 o 
   0   1  12        0.72       -0.24      2.35 o 
   1   1  12        2.94        6.80      4.68 o 
   2   1  12        6.37       18.91      5.95 o 
  -9   2  12        6.62        0.21      3.83 o 
  -8   2  12        2.05       -0.57      2.93 o 
  -7   2  12        0.70       -2.13      3.19 o 
  -6   2  12       44.02       45.18      7.54 o 
  -5   2  12       13.79       11.34      3.21 o 
  -4   2  12       65.19       67.05      5.11 o 
  -3   2  12        3.70        2.78      2.69 o 
  -2   2  12        0.13       -1.06      2.50 o 
  -1   2  12        0.29       -1.28      2.48 o 
   0   2  12       17.74       11.51      2.79 o 
   1   2  12       18.57       20.61      5.74 o 
  -8   3  12        0.12        0.88      3.01 o 
  -7   3  12        3.56        2.81      2.96 o 
  -6   3  12       24.15       28.13      3.75 o 
  -5   3  12       14.54       18.29      3.53 o 
  -4   3  12        2.30       -0.15      2.78 o 
  -3   3  12       26.06       32.91      4.13 o 
  -2   3  12       34.39       29.10      3.90 o 
  -1   3  12       19.72       27.44      4.46 o 
   0   3  12       31.37       28.27      8.50 o 
   1   3  12        8.51        6.59      5.31 o 
  -9   4  12        1.76       -4.89      4.89 o 
  -8   4  12        0.03       -4.68      4.68 o 
  -7   4  12       25.18       20.76      4.06 o 
  -6   4  12        5.20        4.23      4.99 o 
  -5   4  12        1.34        3.65      3.01 o 
  -4   4  12       19.85       18.18      3.60 o 
  -3   4  12       93.06       89.08      7.01 o 
  -2   4  12       19.73       22.49      3.75 o 
  -1   4  12        9.00       10.16      3.30 o 
   0   4  12        3.97       -2.39      2.59 o 
  -7   5  12        0.40       -1.91      4.89 o 
  -6   5  12        0.02       -3.49      3.93 o 
  -5   5  12        5.86        4.08      3.38 o 
  -4   5  12       28.06       39.91      4.80 o 
  -3   5  12       27.34       27.11      6.27 o 
  -2   5  12        0.03        2.55      4.25 o 
  -1   5  12        2.88        3.61      4.68 o 
   0 -13  13        6.14        0.64      4.25 o 
   1 -13  13        8.64       12.54      4.89 o 
   2 -13  13       19.84       21.89      5.95 o 
  -4 -12  13       49.41       52.28      6.38 o 
  -3 -12  13        5.67        6.87      2.93 o 
  -2 -12  13        3.21        6.69      2.86 o 
  -1 -12  13        2.00        4.36      2.84 o 
   0 -12  13        9.72       18.43      3.31 o 
   1 -12  13       40.76       50.75      4.73 o 
   2 -12  13        8.75       13.39      4.89 o 
  -5 -11  13       11.43        9.08      2.99 o 
  -4 -11  13       19.61       26.14      5.53 o 
  -3 -11  13        1.22       -1.33      2.33 o 
  -2 -11  13       36.43       35.20      3.90 o 
  -1 -11  13       36.60       35.40      3.98 o 
   0 -11  13       56.34       55.52      8.39 o 
   1 -11  13        3.44       -0.06      2.98 o 
   2 -11  13       15.96       18.06      4.89 o 
  -6 -10  13        0.61        3.60      2.28 o 
  -5 -10  13        1.99        3.04      2.84 o 
  -4 -10  13        7.44       11.60      2.93 o 
  -3 -10  13       26.88       30.05      6.48 o 
  -2 -10  13       52.04       52.07      4.51 o 
  -1 -10  13       29.16       17.72      3.14 o 
   0 -10  13        4.90        6.32      2.75 o 
   1 -10  13        0.23       -1.96      4.25 o 
   2 -10  13       21.19       24.74      3.93 o 
   3 -10  13       10.99       24.44      4.25 o 
  -7  -9  13        1.88        4.89      5.10 o 
  -6  -9  13        0.06        0.23      2.16 o 
  -5  -9  13       34.84       29.88      3.60 o 
  -4  -9  13       15.67       18.48      3.01 o 
  -3  -9  13      118.68      118.37      6.39 o 
  -2  -9  13        6.15        0.96      2.50 o 
  -1  -9  13       14.72        8.29      2.86 o 
   0  -9  13       79.88       79.85      4.03 o 
   1  -9  13       19.17       28.49      2.87 o 
   2  -9  13       40.31       34.19      5.63 o 
   3  -9  13        9.90       16.61      8.71 o 
  -8  -8  13        0.90        0.00      5.10 o 
  -7  -8  13        2.15        0.80      2.55 o 
  -6  -8  13       27.13       28.02      3.32 o 
  -5  -8  13       27.18       21.42      3.14 o 
  -4  -8  13       80.20       69.85      4.73 o 
  -3  -8  13       17.51       18.56      3.14 o 
  -2  -8  13        0.31        0.00      2.98 o 
  -1  -8  13       54.47       57.50      4.18 o 
   0  -8  13       12.62       20.28      2.47 o 
   1  -8  13       57.09       61.58      3.80 o 
   2  -8  13        1.93        0.75      3.72 o 
   3  -8  13        0.58        1.46      4.78 o 
  -8  -7  13       41.30       37.61      6.59 o 
  -7  -7  13       17.22       19.26      2.96 o 
  -6  -7  13       32.77       33.03      3.51 o 
  -5  -7  13        1.43       -0.46      2.02 o 
  -4  -7  13        0.35        1.10      2.33 o 
  -3  -7  13       10.12        9.41      1.87 o 
  -2  -7  13       65.17       50.38      4.95 o 
  -1  -7  13       13.78       19.74      2.65 o 
   0  -7  13       18.59       21.41      3.14 o 
   1  -7  13        6.51        1.41      2.07 o 
   2  -7  13       31.93       28.88      3.90 o 
   3  -7  13       53.17       56.99      9.46 o 
  -8  -6  13       20.12       24.71      5.10 o 
  -7  -6  13       30.65       29.22      3.42 o 
  -6  -6  13        2.59        0.82      3.93 o 
  -5  -6  13        0.07        2.25      3.83 o 
  -4  -6  13       90.49       80.76      6.41 o 
  -3  -6  13       31.49       28.33      2.97 o 
  -2  -6  13      140.56      124.15      4.98 o 
  -1  -6  13        0.09       -1.46      1.46 o 
   0  -6  13       32.16       29.43      2.72 o 
   1  -6  13       66.04       65.98      5.83 o 
   2  -6  13       55.62       52.89      4.99 o 
   3  -6  13       50.91       65.00      9.78 o 
  -8  -5  13        7.19       16.15      2.98 o 
  -7  -5  13        3.61        3.22      2.76 o 
  -6  -5  13        4.27        3.29      2.40 o 
  -5  -5  13       45.84       59.67      4.90 o 
  -4  -5  13       39.22       42.43      4.32 o 
  -3  -5  13       54.04       57.15      3.31 o 
  -2  -5  13        1.57       -0.73      1.71 o 
  -1  -5  13       63.43       80.36      4.13 o 
   0  -5  13       50.70       52.83      3.50 o 
   1  -5  13      100.50       87.23      8.54 o 
   2  -5  13        4.43        2.76      2.70 o 
   3  -5  13        6.54        2.74      2.84 o 
  -8  -4  13        8.58        9.35      4.04 o 
  -7  -4  13       33.75       34.79      8.61 o 
  -6  -4  13        0.15        2.34      3.08 o 
  -5  -4  13       20.91       29.71      2.66 o 
  -4  -4  13        1.23       -1.51      1.60 o 
  -3  -4  13       28.63       25.34      2.57 o 
  -2  -4  13        8.51        8.80      2.04 o 
  -1  -4  13      259.03      243.78      7.78 o 
   0  -4  13       52.41       53.81      3.46 o 
   1  -4  13       29.96       23.88      3.52 o 
   2  -4  13        2.38        2.76      2.75 o 
   3  -4  13        9.92       11.12      4.36 o 
  -8  -3  13       63.78       63.74     10.52 o 
  -7  -3  13        2.95        4.25      2.28 o 
  -6  -3  13        5.88        2.81      2.44 o 
  -5  -3  13        2.64        1.86      2.19 o 
  -4  -3  13       33.73       28.78      3.51 o 
  -3  -3  13       15.04       11.04      2.12 o 
  -2  -3  13      105.23      105.93      4.53 o 
  -1  -3  13       75.15       74.85      3.96 o 
   0  -3  13        2.90        3.47      1.83 o 
   1  -3  13       26.41       25.08      3.76 o 
   2  -3  13        7.49        4.99      3.31 o 
   3  -3  13       36.31       21.89      6.16 o 
  -9  -2  13       12.93       22.95      4.04 o 
  -8  -2  13        3.35        1.47      2.87 o 
  -7  -2  13        8.20       10.55      2.79 o 
  -6  -2  13       29.98       27.32      3.38 o 
  -5  -2  13       12.69       14.07      2.96 o 
  -4  -2  13       75.70       65.33      4.58 o 
  -3  -2  13        0.11       -0.31      3.29 o 
  -2  -2  13       14.50       18.13      3.16 o 
  -1  -2  13        4.75        6.02      2.02 o 
   0  -2  13       49.94       52.91      4.81 o 
   1  -2  13       46.82       39.88      4.26 o 
   2  -2  13       14.56       15.19      3.76 o 
  -9  -1  13        0.49        3.40      3.61 o 
  -8  -1  13        5.25        5.59      2.91 o 
  -7  -1  13       60.16       60.19      4.65 o 
  -6  -1  13       56.66       63.39      4.73 o 
  -5  -1  13       55.28       45.18      4.28 o 
  -4  -1  13        0.02        0.75      2.30 o 
  -3  -1  13        3.41        1.36      2.50 o 
  -2  -1  13        0.37       -1.24      2.17 o 
  -1  -1  13       25.96       31.07      3.60 o 
   0  -1  13       43.92       49.82      4.33 o 
   1  -1  13        0.85       -1.91      3.83 o 
   2  -1  13        8.55        6.01      3.60 o 
  -9   0  13        5.45        8.50      4.04 o 
  -8   0  13       22.27       26.30      3.72 o 
  -7   0  13       53.43       58.26      4.73 o 
  -6   0  13       10.69       12.43      3.21 o 
  -5   0  13        0.63       -1.31      2.54 o 
  -4   0  13       10.68       10.54      3.01 o 
  -3   0  13        9.91        7.44      2.70 o 
  -2   0  13       12.37       14.25      3.61 o 
  -1   0  13       11.67       12.96      2.91 o 
   0   0  13        0.40       -0.29      2.30 o 
   1   0  13       11.71       13.39      4.89 o 
  -9   1  13        5.04        4.59      5.53 o 
  -8   1  13        7.66        8.32      5.31 o 
  -7   1  13        0.00       -2.00      2.48 o 
  -6   1  13        3.48       -0.68      2.81 o 
  -5   1  13       43.72       42.83      8.82 o 
  -4   1  13       23.17       24.35      3.60 o 
  -3   1  13       14.82       11.40      3.51 o 
  -2   1  13       15.22       10.92      4.04 o 
  -1   1  13        1.25       -0.19      2.75 o 
   0   1  13        8.26       13.87      3.21 o 
  -9   2  13        2.69        0.21      5.10 o 
  -8   2  13        0.08       -2.78      2.78 o 
  -7   2  13        2.83        2.88      3.01 o 
  -6   2  13       32.45       31.42      4.08 o 
  -5   2  13       16.36       22.10      3.68 o 
  -4   2  13        0.02       -2.66      2.66 o 
  -3   2  13        0.07       -2.25      2.25 o 
  -2   2  13        3.57        5.37      5.42 o 
  -1   2  13       34.63       32.27      7.54 o 
   0   2  13       49.45       44.93      4.32 o 
  -8   3  13        3.45        2.34      5.31 o 
  -7   3  13       10.85        9.88      5.31 o 
  -6   3  13        7.07        8.73      3.66 o 
  -5   3  13        2.40       -0.85      2.86 o 
  -4   3  13       27.92       28.91      4.28 o 
  -3   3  13        8.76        4.65      3.51 o 
  -2   3  13       29.36       37.26      4.35 o 
  -1   3  13       11.63        7.96      2.86 o 
  -5   4  13       17.43       18.28      5.74 o 
  -4   4  13       14.73       11.05      5.10 o 
  -3   4  13        2.16        6.38      4.89 o 
  -1 -12  14       31.12       27.63      6.16 o 
   0 -12  14       45.27       46.75      7.23 o 
   1 -12  14        6.21        5.74      5.10 o 
  -4 -11  14        6.48        5.45      3.08 o 
  -3 -11  14       10.68       24.01      3.98 o 
  -2 -11  14       36.75       41.70      5.42 o 
  -1 -11  14       58.74       71.46      9.14 o 
   0 -11  14       18.38       12.92      3.30 o 
   1 -11  14        2.14       -0.43      4.46 o 
  -5 -10  14       19.37       25.74      3.68 o 
  -4 -10  14       38.34       40.97      4.28 o 
  -3 -10  14       19.42       21.25      3.38 o 
  -2 -10  14        4.69        3.44      3.19 o 
  -1 -10  14        0.70       -0.09      3.40 o 
   0 -10  14        5.31        1.76      2.84 o 
   1 -10  14       10.62       11.21      3.38 o 
   2 -10  14       18.35       25.71      3.61 o 
  -6  -9  14        4.66        8.08      2.50 o 
  -5  -9  14       55.64       64.86      4.95 o 
  -4  -9  14       28.43       28.65      4.99 o 
  -3  -9  14        1.92       -1.07      2.69 o 
  -2  -9  14        0.01        0.74      2.55 o 
  -1  -9  14       36.38       33.21      3.90 o 
   0  -9  14       15.52       17.88      3.36 o 
   1  -9  14       43.93       37.73      3.26 o 
   2  -9  14        1.65        8.08      3.61 o 
  -7  -8  14       13.47       15.30      5.10 o 
  -6  -8  14       16.81       20.35      3.42 o 
  -5  -8  14       17.11       20.73      3.21 o 
  -4  -8  14       10.38       10.33      4.68 o 
  -3  -8  14        2.53        1.54      2.50 o 
  -2  -8  14       35.68       31.27      3.76 o 
  -1  -8  14       52.68       43.32      3.15 o 
   0  -8  14        3.50        2.50      2.20 o 
   1  -8  14        0.10        0.33      3.78 o 
   2  -8  14       10.60       15.90      3.23 o 
  -8  -7  14       19.64       26.20      4.68 o 
  -7  -7  14       18.31       22.30      3.23 o 
  -6  -7  14        1.34        2.25      2.63 o 
  -5  -7  14        0.56       -0.07      2.48 o 
  -4  -7  14       43.76       55.20      6.91 o 
  -3  -7  14       51.32       49.37      5.58 o 
  -2  -7  14       51.55       48.65      3.25 o 
  -1  -7  14        0.15        1.73      2.02 o 
   0  -7  14        3.16        7.94      2.36 o 
   1  -7  14       30.20       30.59      3.19 o 
   2  -7  14       60.47       68.26      5.56 o 
  -7  -6  14        0.47       -0.64      2.55 o 
  -6  -6  14       11.36       11.37      2.75 o 
  -5  -6  14       31.83       34.70      3.53 o 
  -4  -6  14       32.35       36.15      2.75 o 
  -3  -6  14       13.48       11.42      2.11 o 
  -2  -6  14        0.25       -0.30      1.62 o 
  -1  -6  14        8.04        4.94      1.80 o 
   0  -6  14       37.34       39.51      3.03 o 
   1  -6  14       33.78       31.04      3.30 o 
   2  -6  14       37.65       48.61      8.61 o 
  -8  -5  14        5.15       11.26      3.19 o 
  -7  -5  14       11.88       18.06      4.89 o 
  -6  -5  14       11.34        7.65      4.25 o 
  -5  -5  14        1.76        2.97      1.65 o 
  -4  -5  14        7.00        6.38      2.00 o 
  -3  -5  14       14.12       13.75      2.17 o 
  -2  -5  14       87.72       76.59      4.09 o 
  -1  -5  14       44.36       49.35      3.43 o 
   0  -5  14       45.21       48.19      3.31 o 
   1  -5  14        0.49        0.85      3.72 o 
   2  -5  14        1.19        1.25      2.75 o 
  -8  -4  14       15.63        9.99      4.89 o 
  -7  -4  14        7.77       13.22      2.67 o 
  -6  -4  14       18.07       17.98      2.86 o 
  -5  -4  14        0.00       -1.28      2.14 o 
  -4  -4  14       10.79       12.01      2.90 o 
  -3  -4  14      118.90      109.65      6.66 o 
  -2  -4  14      112.80       99.98      5.53 o 
  -1  -4  14       15.86       19.23      3.23 o 
   0  -4  14        2.79        0.93      1.88 o 
   1  -4  14        1.55        1.33      2.78 o 
   2  -4  14       42.48       46.54      7.01 o 
  -8  -3  14        1.08        1.41      3.93 o 
  -7  -3  14        0.66        5.43      2.55 o 
  -6  -3  14        0.48        1.02      2.48 o 
  -5  -3  14       28.73       33.87      3.75 o 
  -4  -3  14       17.79       10.67      3.08 o 
  -3  -3  14       74.47       73.20      4.88 o 
  -2  -3  14        0.22        2.18      2.63 o 
  -1  -3  14        0.01       -0.39      1.80 o 
   0  -3  14       29.05       33.48      5.19 o 
   1  -3  14       21.91       25.42      6.91 o 
   2  -3  14       39.82       43.14      6.80 o 
  -9  -2  14        0.16       11.90      3.61 o 
  -8  -2  14       26.29       27.42      3.53 o 
  -7  -2  14       14.99        6.70      2.79 o 
  -6  -2  14       17.63       14.41      3.11 o 
  -5  -2  14       20.36       16.65      3.29 o 
  -4  -2  14        9.98        7.37      2.69 o 
  -3  -2  14        8.15        6.78      2.93 o 
  -2  -2  14       21.98       17.75      3.31 o 
  -1  -2  14       39.58       51.66      5.21 o 
   0  -2  14       33.57       29.11      3.41 o 
   1  -2  14        2.93        0.88      3.08 o 
  -9  -1  14       12.90       17.41      6.06 o 
  -8  -1  14       28.56       28.39      3.93 o 
  -7  -1  14        5.43        3.44      2.75 o 
  -6  -1  14       12.81       13.18      3.11 o 
  -5  -1  14        1.10        0.50      2.54 o 
  -4  -1  14        0.51        1.32      2.63 o 
  -3  -1  14        5.76        2.16      2.69 o 
  -2  -1  14       23.04       24.94      3.75 o 
  -1  -1  14       12.06       12.80      3.32 o 
   0  -1  14        0.00       -0.52      3.40 o 
  -9   0  14       13.35       13.60      5.95 o 
  -8   0  14        7.94        7.38      3.06 o 
  -7   0  14        0.05       -2.70      2.70 o 
  -6   0  14        3.45        1.35      2.81 o 
  -5   0  14       14.58       12.10      4.36 o 
  -4   0  14       15.08       18.30      3.68 o 
  -3   0  14        7.83        9.56      3.14 o 
  -2   0  14        4.67        1.17      2.70 o 
  -1   0  14        0.34        0.17      2.70 o 
  -8   1  14        0.16        2.76      4.68 o 
  -7   1  14        7.86        4.14      3.16 o 
  -6   1  14       17.21       18.82      3.60 o 
  -5   1  14       16.85       14.53      3.53 o 
  -4   1  14        4.09        4.32      3.06 o 
  -3   1  14        0.53       -2.98      2.98 o 
  -2   1  14        2.32       -1.77      2.69 o 
  -1   1  14       33.80       36.76      5.74 o 
  -6   2  14        3.00        0.96      3.42 o 
  -5   2  14        0.10       -2.93      2.93 o 
  -4   2  14        6.14        5.19      3.14 o 
  -3   2  14       16.29        9.66      4.25 o 
  -2   2  14       25.55       25.50      5.53 o 
   0 -11  15        1.99       -4.46      4.46 o 
  -4 -10  15       18.55       27.50      3.39 o 
  -3 -10  15       11.99        8.29      3.01 o 
  -2 -10  15        1.05       -1.07      2.78 o 
  -1 -10  15       26.74       31.09      4.02 o 
   0 -10  15       16.13       12.33      5.31 o 
   1 -10  15        8.59        9.14      5.10 o 
  -6  -9  15       26.01       31.03      5.95 o 
  -5  -9  15       10.51       11.95      3.30 o 
  -4  -9  15        0.24        1.76      2.75 o 
  -3  -9  15        0.53       -2.54      2.54 o 
  -2  -9  15       20.50       27.71      3.68 o 
  -1  -9  15       23.26       22.98      3.72 o 
   0  -9  15       11.49       20.35      4.44 o 
  -7  -8  15       32.38       38.25      6.38 o 
  -6  -8  15        7.94        7.53      2.69 o 
  -5  -8  15        7.34        2.98      3.93 o 
  -4  -8  15        8.94        9.33      2.93 o 
  -3  -8  15        9.91        8.48      3.06 o 
  -2  -8  15       13.50        9.80      4.14 o 
  -1  -8  15        6.28        2.75      3.30 o 
   0  -8  15        2.20        3.37      2.86 o 
   1  -8  15       13.95       16.79      4.04 o 
  -7  -7  15        0.66        1.06      2.55 o 
  -6  -7  15        4.01        5.53      2.86 o 
  -5  -7  15       26.49       28.99      3.66 o 
  -4  -7  15       20.36       17.99      3.40 o 
  -3  -7  15       34.93       33.27      2.98 o 
  -2  -7  15        3.28        3.86      2.78 o 
  -1  -7  15        8.36        6.95      2.43 o 
   0  -7  15       57.19       57.05      3.99 o 
   1  -7  15       40.50       41.79      4.43 o 
  -8  -6  15        1.73       12.54      3.19 o 
  -7  -6  15        2.93       10.41      3.40 o 
  -6  -6  15       14.02       14.82      3.23 o 
  -5  -6  15       20.19       24.39      3.38 o 
  -4  -6  15        5.68        4.13      1.80 o 
  -3  -6  15        4.93       10.00      2.20 o 
  -2  -6  15       31.76       30.16      2.85 o 
  -1  -6  15       40.31       57.92      3.50 o 
   0  -6  15       23.03       24.05      3.11 o 
   1  -6  15        4.72        3.38      3.19 o 
  -8  -5  15        8.61       16.15      3.40 o 
  -7  -5  15       18.18       13.60      4.89 o 
  -6  -5  15        1.69        0.43      3.61 o 
  -5  -5  15        1.92        0.17      1.89 o 
  -4  -5  15       16.46       23.93      5.42 o 
  -3  -5  15       39.60       42.83      3.22 o 
  -2  -5  15       32.92       37.37      3.50 o 
  -1  -5  15       17.09       16.87      2.51 o 
   0  -5  15        1.53        4.21      1.86 o 
   1  -5  15        9.57       14.03      5.31 o 
  -8  -4  15        9.68        6.38      5.10 o 
  -7  -4  15        0.20       -4.25      4.25 o 
  -6  -4  15        3.39        3.61      2.59 o 
  -5  -4  15       11.40       11.42      2.84 o 
  -4  -4  15       53.74       57.05      4.35 o 
  -3  -4  15       26.54       15.52      5.10 o 
  -2  -4  15       11.99       10.52      2.86 o 
  -1  -4  15        0.62        1.50      2.21 o 
   0  -4  15        7.18        4.57      2.07 o 
   1  -4  15       58.52       83.30      8.50 o 
  -8  -3  15        0.66        2.34      4.68 o 
  -7  -3  15        5.29        6.77      2.86 o 
  -6  -3  15       18.14       18.94      3.47 o 
  -5  -3  15       33.83       39.12      4.05 o 
  -4  -3  15       30.11       23.96      3.75 o 
  -3  -3  15        1.11       -2.17      2.17 o 
  -2  -3  15       10.59        8.08      3.83 o 
  -1  -3  15       38.71       48.00      4.44 o 
   0  -3  15        6.81       21.04      3.83 o 
  -8  -2  15        8.27        5.41      2.67 o 
  -7  -2  15       22.41       33.10      4.99 o 
  -6  -2  15       10.97       12.21      3.21 o 
  -5  -2  15       11.78        8.18      4.99 o 
  -4  -2  15        0.20       -2.40      2.40 o 
  -3  -2  15       29.72       27.28      4.89 o 
  -2  -2  15       30.57       37.94      4.02 o 
  -1  -2  15        7.12        2.98      3.19 o 
  -7  -1  15        2.85        7.36      3.10 o 
  -6  -1  15        0.12        0.88      2.91 o 
  -5  -1  15        0.10        0.00      3.06 o 
  -4  -1  15       12.72       17.11      3.75 o 
  -3  -1  15       22.99       20.06      3.68 o 
  -2  -1  15        5.76        5.56      3.06 o 
  -1  -1  15        0.87        5.31      3.61 o 
  -6   0  15        5.06        9.78      4.89 o 
  -5   0  15        7.49        8.76      3.38 o 
  -4   0  15       16.42       12.39      3.45 o 
  -3   0  15        3.07        1.49      4.25 o 
  -2   0  15        9.62       12.33      4.25 o 
  -4  -9  16        1.58       -0.64      4.25 o 
  -3  -9  16       41.30       43.56      6.16 o 
  -2  -9  16       27.61       24.44      5.74 o 
  -6  -8  16        0.17       -0.64      4.25 o 
  -5  -8  16        9.76        7.86      4.25 o 
  -4  -8  16        7.08       16.15      4.89 o 
  -3  -8  16       13.71       13.87      3.62 o 
  -2  -8  16        0.11       -1.38      3.11 o 
  -1  -8  16        8.06       14.97      8.09 o 
   0  -8  16       14.16       23.95      3.68 o 
  -5  -7  16        1.15        0.85      4.04 o 
  -4  -7  16        4.74        6.80      3.01 o 
  -3  -7  16        5.04        9.62      4.47 o 
  -2  -7  16       15.44       18.70      2.84 o 
  -1  -7  16       45.51       51.25      3.75 o 
   0  -7  16       26.42       29.54      5.95 o 
  -5  -6  16        1.35        5.10      4.04 o 
  -4  -6  16        6.74        9.97      5.53 o 
  -3  -6  16       12.07       15.29      5.96 o 
  -2  -6  16       34.61       31.45      2.96 o 
  -1  -6  16       13.81       17.61      2.40 o 
   0  -6  16        2.61       13.60      2.55 o 
  -5  -5  16       15.59       21.85      3.32 o 
  -4  -5  16       28.45       34.97      4.02 o 
  -3  -5  16       21.94       24.42      7.33 o 
  -2  -5  16        5.78        1.49      3.83 o 
  -1  -5  16        0.02        1.39      2.03 o 
  -7  -4  16       13.02       20.40      4.04 o 
  -6  -4  16       13.95       21.25      3.83 o 
  -5  -4  16       34.69       43.84      5.74 o 
  -4  -4  16       14.03       15.88      3.21 o 
  -3  -4  16        2.89        3.36      2.60 o 
  -2  -4  16        1.34       -0.77      2.12 o 
  -1  -4  16       14.02       18.91      4.04 o 
  -7  -3  16        5.43       13.39      4.25 o 
  -6  -3  16       18.70       23.80      4.46 o 
  -5  -3  16        1.15       -1.29      2.50 o 
  -4  -3  16        0.42       -2.60      2.60 o 
  -3  -3  16        9.26        6.11      3.08 o 
  -2  -3  16       11.32        5.53      3.83 o 
  -3  -7  17       24.19       41.23      5.53 o 
  -4  -6  17       12.07       20.61      3.61 o 
                                                 
